# Supplementary material for: Comparative diagnostic evaluation of real-time PCR and culture for detecting pathogens in podiatric wound infections
Source: Microbiol Spectr. 2025 Nov 21;14(1):e02649-25. doi: 10.1128/spectrum.02649-25 (PMC12772387; doi:10.1128/spectrum.02649-25)
Supplement: Data S1 — All raw data used in this study. [file spectrum.02649-25-s0001.xlsx]

## Sheet: in
Case_ID	Inclusion_Status	Aerobic_Culture	Confirmed Culture Negative Organisms	Aerobic_Culture_note	Anaerobic_Culture	Matched_PCR	Normal_Flora_Organisms	Matched PCR and Culture organisms	PCR organisms (excluding flora & HTC)	PCR-only (excluding flora & HTC)	PCR-only organism count	Culture only organisms	Gram_Stain	Gram-positive cocci morphology	ICD_10_Codes	Clinical_Diagnosis	Hard_to_Culture_Organisms	Ct_16S	Conventional_Classification	Concordance	Strict Conventional model	Bacterial_Load_from_16S_RNA	Clinical Diagnosis finding	Clinical Diagnosis	Gram_Positive_Cocci	Gram_Positive_Rods	Gram_Negative_Rods	WBC	Epithelial_Cells	Cocci_Pairs	Cocci_Chains	Cocci_Clusters	Ct_16S_Category	Organism_Ct_Category_Summary	Organism_Ct_Summary	ABR Gene	Ct_ABR
1	Included	Escherichia coli: High			anaerobes: Absent	Escherichia coli (Ct 16.8); Enterococcus faecium (Ct 31.3); Enterobacter cloacae (Ct 33)		Escherichia coli	Enterobacter cloacae (Ct 33.0); Enterococcus faecium (Ct 31.3); Escherichia coli (Ct 16.8)	Enterobacter cloacae; Enterococcus faecium	2		gram-positive cocci: Low; gram-positive rods: None; gram-negative rods: High; WBC: None; epithelial cell: Low		L97.412	Non-pressure chronic ulcer of right heel and midfoot with fat layer exposed		14.8	TP	Partially Concordant	Partial TP	High	No active inflammation is noted. PAS stain is negative for fungi.	PARTIAL THICKNESS OF THE EPIDERMIS WITH REACTIVE HYPERKERATOSIS	Low		High		Low				Extra High	Escherichia Coli (Ct 16.8, Extra High); Enterococcus faecium (Ct 31.3, Medium to Low); Enterobacter Cloacae (Ct 33.0, Low)	Escherichia coli (Ct 16.8); Enterococcus faecium (Ct 31.3); Enterobacter Cloacae (Ct 33.0)	Erm(A)/Erm(B); Tet(M); Van Group; ampC	27.7; 29.3; 31.25; 32.6
2	Included	skin flora: present; Staphylococcus aureus: Absent; Streptococcus agalactiae: Absent; Pseudomonas aeruginosa: Absent	Staphylococcus aureus; Streptococcus agalactiae; Pseudomonas aeruginosa	Growth does not include S. aureus, beta-hemolytic Streptococci or P. aeruginosa	anaerobes: Absent	Coagulase-negative Staphylococci species (Ct 29.54)	Coagulase-negative Staphylococci species				0		gram-positive cocci: Low; gram-positive rods: None; gram-negative rods: None; WBC: None; epithelial cell: Low		L02.611	Cutaneous abscess of right foot		29.3	TN	Fully Concordant	TN	Medium	The epidermis shows ortho- and parakeratotic hyperkeratosis. There is no evidence of malignancy or frank atypia.		Low				Low				Medium	Coagulase-Negative Staphylococci Species (Ct 29.54, Medium)	Coagulase-Negative Staphylococci Species (Ct 29.54)
3	Included	Staphylococcus aureus: High		This isolate demonstrates inducible clindamycin resistance.	anaerobes: Absent	Coagulase-negative Staphylococci species (Ct 33.29); Staphylococcus aureus (Ct 19.1547)	Coagulase-negative Staphylococci species	Staphylococcus aureus	Staphylococcus aureus (Ct 19.2)		0		gram-positive cocci: High; gram-positive rods: None; gram-negative rods: None; WBC: None; epithelial cell: Low		L97.522	Non-pressure chronic ulcer of other part of left foot with fat layer exposed		16.71	TP	Fully Concordant	TP	High			High				Low				Extra High	Coagulase-Negative Staphylococci Species (Ct 33.29, Low); Staphylococcus aureus (Ct 19.1547, Extra High)	Coagulase-Negative Staphylococci Species (Ct 33.29); Staphylococcus aureus (Ct 19.1547)	Erm(A)/Erm(B)	18.0055
4	Included	Pseudomonas aeruginosa: High; skin flora: present			anaerobes: Absent	Coagulase-negative Staphylococci species (Ct 27.09664); Pseudomonas aeruginosa (Ct 20.67865)	Coagulase-negative Staphylococci species	Pseudomonas aeruginosa	Pseudomonas aeruginosa (Ct 20.7)		0		gram-positive cocci: None; gram-positive rods: None; gram-negative rods: High; WBC: None; epithelial cell: Low		L97.522	Non-pressure chronic ulcer of other part of left foot with fat layer exposed		17.86	TP	Fully Concordant	TP	High					High		Low				Extra High	Coagulase-Negative Staphylococci Species (Ct 27.09664, Medium to High); Pseudomonas Aeruginosa (Ct 20.67865, Extra High)	Coagulase-Negative Staphylococci Species (Ct 27.09664); Pseudomonas Aeruginosa (Ct 20.67865)	mecA	25.068
5	Included	skin flora: present; Staphylococcus aureus: Absent; Streptococcus agalactiae: Absent; Pseudomonas aeruginosa: Absent	Staphylococcus aureus; Streptococcus agalactiae; Pseudomonas aeruginosa	Growth does not include S. aureus, beta-hemolytic Streptococci or P. aeruginosa	anaerobes: Absent	Coagulase-negative Staphylococci species (Ct 20.89899)	Coagulase-negative Staphylococci species				0		gram-positive cocci: High; gram-positive rods: None; gram-negative rods: None; WBC: None; epithelial cell: Low		T81.40XA	Infection following a procedure, unspecified, initial encounter		19.34	TN	Fully Concordant	TN	High			High				Low				Extra High	Coagulase-Negative Staphylococci Species (Ct 20.89899, Extra High)	Coagulase-Negative Staphylococci Species (Ct 20.89899)	Tet(M); mecA	19.86651; 31.06007
6	Included	Streptococcus agalactiae: High; Staphylococcus aureus: High		Methicillin resistant but Negative for inducible clindamycin resistance	anaerobes: Absent	Streptococcus agalactiae (Ct 17.92722)		Streptococcus agalactiae	Streptococcus agalactiae (Ct 17.9)		0	Staphylococcus aureus	gram-positive cocci: High; gram-positive rods: None; gram-negative rods: None; WBC: Present; epithelial cell: Low		R26.2; M79.606; E11.621; T81.89XA	Difficulty in walking, not elsewhere classified; Pain in leg, unspecified; Type 2 diabetes mellitus with foot ulcer; Other complications of procedures, not elsewhere classified, initial encounter		15.36	TP	Partially Concordant	Partial TP	High			High			Present	Low				Extra High	Streptococcus agalactiae (Ct 17.92722, Extra High)	Streptococcus agalactiae (Ct 17.92722)	Tet(M)	18.8769
7	Included				anaerobes: Absent	Enterococcus faecalis (Ct 22.64967)			Enterococcus faecalis (Ct 22.6)	Enterococcus faecalis	1		gram-positive cocci: None; gram-positive rods: None; gram-negative rods: None; WBC: Present; epithelial cell: None		L97.516	Non-pressure chronic ulcer of other part of right foot with bone involvement without evidence of necrosis		22.07	FP	Discordant	FP	High	NON-PRESSURE ULCER right 2nd digit per requisition form					Present					Extra High	Enterococcus faecalis (Ct 22.64967, Extra High)	Enterococcus faecalis (Ct 22.64967)	Erm(A)/Erm(B); Tet(M); mecA	21.68138; 22.50524; 29.92474
8	Included	Yeast (low)			anaerobes: Absent	Actinotignum schaalii (Ct 33.41801); Candida albicans (Ct 33.83572); Candida parapsilosis (Ct 22.60746); Coagulase-negative Staphylococci species (Ct 33.30135); Enterococcus faecalis (Ct 30.70923)	Coagulase-negative Staphylococci species	Candida parapsilosis	Candida albicans (Ct 33.8); Enterococcus faecalis (Ct 30.7)	Candida albicans; Enterococcus faecalis	2		gram-positive cocci: None; gram-positive rods: None; gram-negative rods: None; WBC: None; epithelial cell: None		M86.171; L08.0	Other acute osteomyelitis, right ankle and foot; Pyoderma	Actinotignum schaalii (Ct 33.41801)	26.32	TP	Partially Concordant	Partial TP	Medium	Microscopic sections show necrotic bone with acute inflammation, in both the bone proper and the marrow cavity; Additionally, there are lymphocytes and plasma cells. Reactive bone formation is also seen, with areas of fibrosis as well.	ACUTE OSTEOMYELITIS									Medium to High	Actinotignum Schaalii (Ct 33.41801, Low); Candida Albicans (Ct 33.83572, Low); Candida Parapsilosis (Ct 22.60746, Extra High); Coagulase-Negative Staphylococci Species (Ct 33.30135, Low); Enterococcus faecalis (Ct 30.70923, Medium to Low)	Actinotignum Schaalii (Ct 33.41801); Candida Albicans (Ct 33.83572); Candida Parapsilosis (Ct 22.60746); Coagulase-Negative Staphylococci Species (Ct 33.30135); Enterococcus faecalis (Ct 30.70923)	Erm(A)/Erm(B); Mef(A); Tet(M); mecA	27.58529; 28.56396; 30.59461; 32.58964
9	Inconclusive culture result	Unidentified mixed growth (questionable significance): Present		Growth did not detect the presence of S.aureus, beta-hemolytic Streptococci or P.aeruginosa)	Bacteroides fragilis: High	Actinotignum schaalii (Ct 30.81908); Bacteroides fragilis (Ct 21.75342); Coagulase-negative Staphylococci species (Ct 33.16); Enterococcus faecalis (Ct 22.12458); Escherichia coli (Ct 21.31749); Klebsiella pneumoniae (Ct 24.49739); Proteus mirabilis (Ct 32.10176)	Coagulase-negative Staphylococci species	Bacteroides fragilis	Bacteroides fragilis (Ct 21.8); Enterococcus faecalis (Ct 22.1); Escherichia coli (Ct 21.3); Klebsiella pneumoniae (Ct 24.5); Proteus mirabilis (Ct 32.1)	Enterococcus faecalis; Escherichia coli; Klebsiella pneumoniae; Proteus mirabilis	4		gram-positive cocci: Low; gram-positive rods: None; gram-negative rods: None; WBC: None; epithelial cell: Low			No ICD-10 Code Provided	Actinotignum schaalii (Ct 30.81908)	17.46	Inconclusive culture result	Inconclusive culture result	Inconclusive culture result	High	Left foot Ulder based on Test Requisition form	Left foot Ulder based on Test Requisition form	Low				Low				Extra High	Actinotignum Schaalii (Ct 30.81908, Medium to Low); Bacteroides Fragilis (Ct 21.75342, Extra High); Coagulase-Negative Staphylococci Species (Ct 33.16, Low); Enterococcus faecalis (Ct 22.12458, Extra High); Escherichia Coli (Ct 21.31749, Extra High); Klebsiella Pneumoniae (Ct 24.49739, High); Proteus Mirabilis (Ct 32.10176, Low)	Actinotignum Schaalii (Ct 30.81908); Bacteroides Fragilis (Ct 21.75342); Coagulase-Negative Staphylococci Species (Ct 33.16); Enterococcus faecalis (Ct 22.12458); Escherichia coli (Ct 21.31749); Klebsiella Pneumoniae (Ct 24.49739); Proteus Mirabilis (Ct 32.10176)	Erm(A)/Erm(B); Mef(A); SHV; Sul Group; Tet(M)	21.14869; 22.00213; 24.1426; 28.25886; 29.84318
10	Included	Staphylococcus aureus: Moderate		This isolate demonstrates inducible clindamycin resistance.	anaerobes: Absent	Coagulase-negative Staphylococci species (Ct 31.92965); Staphylococcus aureus (Ct 28.89195)	Coagulase-negative Staphylococci species	Staphylococcus aureus	Staphylococcus aureus (Ct 28.9)		0		gram-positive cocci: High; gram-positive rods: None; gram-negative rods: None; WBC: Present; epithelial cell: Low		E11.621; L89	Type 2 diabetes mellitus with foot ulcer; Pressure ulcer		23.74	TP	Fully Concordant	TP	High			High			Present	Low				High	Coagulase-Negative Staphylococci Species (Ct 31.92965, Medium to Low); Staphylococcus aureus (Ct 28.89195, Medium)	Coagulase-Negative Staphylococci Species (Ct 31.92965); Staphylococcus aureus (Ct 28.89195)	Mef(A); Tet(M)	24.30547; 27.60699
11	Included	skin flora: present; Staphylococcus aureus: Absent; Streptococcus agalactiae: Absent; Pseudomonas aeruginosa: Absent	Staphylococcus aureus; Streptococcus agalactiae; Pseudomonas aeruginosa	Growth does not include S. aureus, beta-hemolytic Streptococci or P. aeruginosa	anaerobes: Absent	Coagulase-negative Staphylococci species (Ct 33.5)	Coagulase-negative Staphylococci species				0		gram-positive cocci: None; gram-positive rods: None; gram-negative rods: None; WBC: None; epithelial cell: None			No ICD-10 Code Provided		30.87	TN	Fully Concordant	TN	Medium											Medium to Low	Coagulase-Negative Staphylococci Species (Ct 33.5, Low)	Coagulase-Negative Staphylococci Species (Ct 33.5)	mecA	29.5317
12	Included	Staphylococcus aureus: High			anaerobes: Absent	Coagulase-negative Staphylococci species (Ct 22.36769); Enterococcus faecalis (Ct 18.82734); Staphylococcus aureus (Ct 19.178); Streptococcus agalactiae (Ct 31.05252)	Coagulase-negative Staphylococci species	Staphylococcus aureus	Enterococcus faecalis (Ct 18.8); Staphylococcus aureus (Ct 19.2); Streptococcus agalactiae (Ct 31.1)	Enterococcus faecalis; Streptococcus agalactiae	2		gram-positive cocci: Low; gram-positive rods: None; gram-negative rods: High; WBC: None; epithelial cell: Low		L975.1	Non-pressure chronic ulcer of right foot (assumed code correction)		16.91	TP	Partially Concordant	Partial TP	High			Low		High		Low				Extra High	Coagulase-Negative Staphylococci Species (Ct 22.36769, Extra High); Enterococcus faecalis (Ct 18.82734, Extra High); Staphylococcus aureus (Ct 19.178, Extra High); Streptococcus agalactiae (Ct 31.05252, Medium to Low)	Coagulase-Negative Staphylococci Species (Ct 22.36769); Enterococcus faecalis (Ct 18.82734); Staphylococcus aureus (Ct 19.178); Streptococcus agalactiae (Ct 31.05252)	Erm(A)/Erm(B); Tet(M); mecA	17.74243; 18.1578; 20.23514
13	Included	skin flora: present; Staphylococcus aureus: Absent; Streptococcus agalactiae: Absent; Pseudomonas aeruginosa: Absent	Staphylococcus aureus; Streptococcus agalactiae; Pseudomonas aeruginosa	Growth does not include S. aureus, beta-hemolytic Streptococci or P. aeruginosa	anaerobes: Absent	Coagulase-negative Staphylococci species (Ct 27.14); Enterococcus faecalis (Ct 28.60432); Proteus mirabilis (Ct 28.12928)	Coagulase-negative Staphylococci species		Enterococcus faecalis (Ct 28.6); Proteus mirabilis (Ct 28.1)	Enterococcus faecalis; Proteus mirabilis	2		gram-positive cocci: High; gram-positive rods: None; gram-negative rods: None; WBC: None; epithelial cell: Low		L97.322	Non-pressure chronic ulcer of left ankle with fat layer exposed		20.48	FP	Discordant	FP	High	Non-Pressure Ulcer of Left Ankle based on Test Requisition form	Non-Pressure Ulcer of Left Ankle based on Test Requisition form	High				Low				Extra High	Coagulase-Negative Staphylococci Species (Ct 27.14, Medium to High); Enterococcus faecalis (Ct 28.60432, Medium); Proteus Mirabilis (Ct 28.12928, Medium)	Coagulase-Negative Staphylococci Species (Ct 27.14); Enterococcus faecalis (Ct 28.60432); Proteus Mirabilis (Ct 28.12928)	Erm(A)/Erm(B); Tet(M)	27.70109; 27.95981
14	Included	skin flora: present; Staphylococcus aureus: Absent; Streptococcus agalactiae: Absent; Pseudomonas aeruginosa: Absent	Staphylococcus aureus; Streptococcus agalactiae; Pseudomonas aeruginosa	Growth does not include S. aureus, beta-hemolytic Streptococci or P. aeruginosa	anaerobes: Absent	Coagulase-negative Staphylococci species (Ct 17.6)	Coagulase-negative Staphylococci species				0		gram-positive cocci: High; gram-positive rods: None; gram-negative rods: None; WBC: None; epithelial cell: None		L97.52	Non-pressure chronic ulcer of other part of left foot		16.1	TN	Fully Concordant	TN	High			High								Extra High	Coagulase-Negative Staphylococci Species (Ct 17.6, Extra High)	Coagulase-Negative Staphylococci Species (Ct 17.6)	mecA	17.1977
15	Included	Staphylococcus aureus: High			anaerobes: Absent	Coagulase-negative Staphylococci species (Ct 21.6); Enterococcus faecalis (Ct 17.94825); Proteus mirabilis (Ct 30.28715); Staphylococcus aureus (Ct 16.17135)	Coagulase-negative Staphylococci species	Staphylococcus aureus	Enterococcus faecalis (Ct 17.9); Proteus mirabilis (Ct 30.3); Staphylococcus aureus (Ct 16.2)	Enterococcus faecalis; Proteus mirabilis	2		gram-positive cocci: High; gram-positive rods: None; gram-negative rods: High; WBC: None; epithelial cell: None		L03.116; L97.522	Cellulitis of left lower limb; Non-pressure chronic ulcer of other part of left foot with fat layer exposed		14.13	TP	Partially Concordant	Partial TP	High	A STAT case: Cellulitis of left lower limb; Non-pressure chronic ulcer of other part of left foot with fat layer exposed		High		High						Extra High	Coagulase-Negative Staphylococci Species (Ct 21.6, Extra High); Enterococcus faecalis (Ct 17.94825, Extra High); Proteus Mirabilis (Ct 30.28715, Medium to Low); Staphylococcus aureus (Ct 16.17135, Extra High)	Coagulase-Negative Staphylococci Species (Ct 21.6); Enterococcus faecalis (Ct 17.94825); Proteus Mirabilis (Ct 30.28715); Staphylococcus aureus (Ct 16.17135)	Erm(A)/Erm(B); Tet(M); mecA	16.924; 17.43676; 32.49923
16	Included	Staphylococcus aureus: High; Pantoea agglomerans: High			anaerobes: Absent	Coagulase-negative Staphylococci species (Ct 27.6); Staphylococcus aureus (Ct 19.17724)	Coagulase-negative Staphylococci species	Staphylococcus aureus	Staphylococcus aureus (Ct 19.2)		0	pantoea agglomerans	gram-positive cocci: High; gram-positive rods: None; gram-negative rods: Few; WBC: None; epithelial cell: None	Gram-positive cocci in clusters: High	L97.522	Non-pressure chronic ulcer of other part of left foot with fat layer exposed		17.84	TP	Fully Concordant	TP	High			High		Low					High	Extra High	Coagulase-Negative Staphylococci Species (Ct 27.6, Medium to High); Staphylococcus aureus (Ct 19.17724, Extra High)	Coagulase-Negative Staphylococci Species (Ct 27.6); Staphylococcus aureus (Ct 19.17724)	mecA	25.0458
17	Included	Staphylococcus aureus: High			anaerobes: Absent	Staphylococcus aureus (Ct 17.13888)		Staphylococcus aureus	Staphylococcus aureus (Ct 17.1)		0		gram-positive cocci: High; gram-positive rods: None; gram-negative rods: None; WBC: None; epithelial cell: None	Gram-positive cocci in clusters: High	L02.611	Cutaneous abscess of right foot		14.48	TP	Fully Concordant	TP	High			High							High	Extra High	Staphylococcus aureus (Ct 17.13888, Extra High)	Staphylococcus aureus (Ct 17.13888)
18	Included	Pseudomonas aeruginosa: High; Group G Streptococcus: High			anaerobes: Absent	Coagulase-negative Staphylococci species (Ct 20); Enterococcus faecalis (Ct 19.37222); Pseudomonas aeruginosa (Ct 20.42009)	Coagulase-negative Staphylococci species	Pseudomonas aeruginosa	Enterococcus faecalis (Ct 19.4); Pseudomonas aeruginosa (Ct 20.4)	Enterococcus faecalis	1	group g Streptococcus	gram-positive cocci: High; gram-positive rods: None; gram-negative rods: High; WBC: None; epithelial cell: None			No ICD-10 Code Provided		14.81	TP	Partially Concordant	Partial TP	High			High		High						Extra High	Coagulase-Negative Staphylococci Species (Ct 20.0, Extra High); Enterococcus faecalis (Ct 19.37222, Extra High); Pseudomonas Aeruginosa (Ct 20.42009, Extra High)	Coagulase-Negative Staphylococci Species (Ct 20.0); Enterococcus faecalis (Ct 19.37222); Pseudomonas Aeruginosa (Ct 20.42009)	Tet(M); mecA	22.40751; 33.84883
19	Included	Staphylococcus aureus: High; Streptococcus agalactiae: Low		Staphylococcus aureus: Methicillin resistant;	anaerobes: Absent	Coagulase-negative Staphylococci species (Ct 33.95779); Enterococcus faecalis (Ct 23.8054); Morganella morganii (Ct 26.78738); Proteus mirabilis (Ct 22.92154); Proteus vulgaris (Ct 27.21547); Staphylococcus aureus (Ct 15.34397); Streptococcus agalactiae (Ct 19.9477)	Coagulase-negative Staphylococci species	Staphylococcus aureus; Streptococcus agalactiae	Enterococcus faecalis (Ct 23.8); Morganella morganii (Ct 26.8); Proteus mirabilis (Ct 22.9); Proteus vulgaris (Ct 27.2); Staphylococcus aureus (Ct 15.3); Streptococcus agalactiae (Ct 19.9)	Enterococcus faecalis; Morganella morganii; Proteus mirabilis; Proteus vulgaris	4		gram-positive cocci: High; gram-positive rods: High; gram-negative rods: Low; WBC: None; epithelial cell: Low	Gram-positive cocci in clusters: High		No ICD-10 Code Provided		13.68	TP	Partially Concordant	Partial TP	High			High	High	Low		Low			High	Extra High	Coagulase-Negative Staphylococci Species (Ct 33.95779, Low); Enterococcus faecalis (Ct 23.8054, High); Morganella Morganii (Ct 26.78738, Medium to High); Proteus Mirabilis (Ct 22.92154, Extra High); Proteus Vulgaris (Ct 27.21547, Medium to High); Staphylococcus aureus (Ct 15.34397, Extra High); Streptococcus agalactiae (Ct 19.9477, Extra High)	Coagulase-Negative Staphylococci Species (Ct 33.95779); Enterococcus faecalis (Ct 23.8054); Morganella Morganii (Ct 26.78738); Proteus Mirabilis (Ct 22.92154); Proteus Vulgaris (Ct 27.21547); Staphylococcus aureus (Ct 15.34397); Streptococcus agalactiae (Ct 19.9477)	Erm(A)/Erm(B); Mef(A); Tet(M); mecA	14.57414; 19.26813; 20.11761; 30.20191
20	Included	skin flora: present; Staphylococcus aureus: Absent; Streptococcus agalactiae: Absent; Pseudomonas aeruginosa: Absent	Staphylococcus aureus; Streptococcus agalactiae; Pseudomonas aeruginosa	Growth does not include S. aureus, beta-hemolytic Streptococci or P. aeruginosa	anaerobes: Absent	Coagulase-negative Staphylococci species (Ct 23)	Coagulase-negative Staphylococci species				0		gram-positive cocci: High; gram-positive rods: None; gram-negative rods: None; WBC: None; epithelial cell: Low	Gram-positive cocci in clusters: High	L975.2	Non-pressure chronic ulcer of other part of left foot (assumed correction)		18.91	TN	Fully Concordant	TN	High			High				Low			High	Extra High	Coagulase-Negative Staphylococci Species (Ct 23.0, High)	Coagulase-Negative Staphylococci Species (Ct 23.0)	mecA	21.4606
21	Included	skin flora: present; Staphylococcus aureus: Absent; Streptococcus agalactiae: Absent; Pseudomonas aeruginosa: Absent	Staphylococcus aureus; Streptococcus agalactiae; Pseudomonas aeruginosa	Growth does not include S. aureus, beta-hemolytic Streptococci or P. aeruginosa	anaerobes: Absent	Coagulase-negative Staphylococci species (Ct 32)	Coagulase-negative Staphylococci species				0		gram-positive cocci: High; gram-positive rods: None; gram-negative rods: Low; WBC: None; epithelial cell: Low		B99.9	Unspecified infectious disease		30.75	TN	Fully Concordant	TN	Medium			High		Low		Low				Medium to Low	Coagulase-Negative Staphylococci Species (Ct 32.0, Low)	Coagulase-Negative Staphylococci Species (Ct 32.0)	mecA	31.7007
22	Included	Staphylococcus aureus: High		Heavy growth of Staphylococcus aureus; Negative for inducible clindamycin resistance.	anaerobes: Absent	Coagulase-negative Staphylococci species (Ct 28.43335); Enterococcus faecalis (Ct 23.17382); Staphylococcus aureus (Ct 17.13902)	Coagulase-negative Staphylococci species	Staphylococcus aureus	Enterococcus faecalis (Ct 23.2); Staphylococcus aureus (Ct 17.1)	Enterococcus faecalis	1		gram-positive cocci: High; gram-positive rods: high; gram-negative rods: High; WBC: None; epithelial cell: Low	Gram-positive cocci in clusters: High	B35.3	Tinea pedis (Athlete's foot)		14.13	TP	Partially Concordant	Partial TP	High			High	High	High		Low			High	Extra High	Coagulase-Negative Staphylococci Species (Ct 28.43335, Medium); Enterococcus faecalis (Ct 23.17382, High); Staphylococcus aureus (Ct 17.13902, Extra High)	Coagulase-Negative Staphylococci Species (Ct 28.43335); Enterococcus faecalis (Ct 23.17382); Staphylococcus aureus (Ct 17.13902)	Erm(A)/Erm(B); Tet(M); mecA	22.55929; 23.1671; 28.17703
23	Exclude (Mixed results)	Pantoea species: High			anaerobes: Absent	Streptococcus pyogenes (Ct 33.97133)			Streptococcus pyogenes (Ct 34.0)	Streptococcus pyogenes	1	pantoea species	gram-positive cocci: None; gram-positive rods: None; gram-negative rods: High; WBC: None; epithelial cell: None		L97.312	Non-pressure chronic ulcer of right ankle with fat layer exposed		27.72	Exclude (Mixed results)	Exclude (Unidentified)	Exclude (Unidentified)	Medium					High						Medium to High	Streptococcus Pyogenes (Ct 33.97133, Low)	Streptococcus Pyogenes (Ct 33.97133)
24	Inconclusive culture result	Streptococcus agalactiae: High; Unidentified mixed growth (questionable significance): Present		Additional organisms of questionable significance were isolated	Unidentified mixed growth (questionable significance): Present	Klebsiella pneumoniae (Ct 25.90316); Proteus mirabilis (Ct 17.50546); Streptococcus agalactiae (Ct 18.43661); Viridans Streptococci (Ct 17.70596)		Streptococcus agalactiae	Klebsiella pneumoniae (Ct 25.9); Proteus mirabilis (Ct 17.5); Streptococcus agalactiae (Ct 18.4); Viridans Streptococci (Ct 17.7)	Klebsiella pneumoniae; Proteus mirabilis; Viridans Streptococci	3		gram-positive cocci: High; gram-positive rods: Moderate; gram-negative rods: High; WBC: None; epithelial cell: Low		L03.115	Cellulitis of right lower limb		12.91	Inconclusive culture result	Inconclusive culture result	Inconclusive culture result	High			High	Medium	High		Low				Extra High	Klebsiella Pneumoniae (Ct 25.90316, High); Proteus Mirabilis (Ct 17.50546, Extra High); Streptococcus agalactiae (Ct 18.43661, Extra High); Viridans Streptococci (Ct 17.70596, Extra High)	Klebsiella Pneumoniae (Ct 25.90316); Proteus Mirabilis (Ct 17.50546); Streptococcus agalactiae (Ct 18.43661); Viridans Streptococci (Ct 17.70596)	Erm(A)/Erm(B); Mef(A); SHV; Tet(M)	16.7541; 17.78222; 19.72923; 25.35333
25	Included	Staphylococcus aureus: High; Streptococcus agalactiae: High; Unidentified mixed growth (questionable significance): Present		Staphylococcus aureus: Methicillin resistant but Negative for inducible clindamycin resistance	anaerobes: Absent	Coagulase-negative Staphylococci species (Ct 28.46584); Enterobacter cloacae (Ct 18.10672); Enterococcus faecalis (Ct 20.65024); Staphylococcus aureus (Ct 24.35375); Streptococcus agalactiae (Ct 23.20738); Viridans Streptococci (Ct 22.50385)	Coagulase-negative Staphylococci species	Staphylococcus aureus; Streptococcus agalactiae	Enterobacter cloacae (Ct 18.1); Enterococcus faecalis (Ct 20.7); Staphylococcus aureus (Ct 24.4); Streptococcus agalactiae (Ct 23.2); Viridans Streptococci (Ct 22.5)	Enterobacter cloacae; Enterococcus faecalis; Viridans Streptococci	3		gram-positive cocci: High; gram-positive rods: None; gram-negative rods: Low; WBC: None; epithelial cell: None		L97.51	Non-pressure chronic ulcer of other part of right foot		14.98	TP	Unidentified Additional Organisms	Unidentified Additional Organisms	High			High		Low						Extra High	Coagulase-Negative Staphylococci Species (Ct 28.46584, Medium); Enterobacter Cloacae (Ct 18.10672, Extra High); Enterococcus faecalis (Ct 20.65024, Extra High); Staphylococcus aureus (Ct 24.35375, High); Streptococcus agalactiae (Ct 23.20738, High); Viridans Streptococci (Ct 22.50385, Extra High)	Coagulase-Negative Staphylococci Species (Ct 28.46584); Enterobacter Cloacae (Ct 18.10672); Enterococcus faecalis (Ct 20.65024); Staphylococcus aureus (Ct 24.35375); Streptococcus agalactiae (Ct 23.20738); Viridans Streptococci (Ct 22.50385)	AAC(6)-Ib (aac(6)-Ib),Ant(3),APH(3)-VIb (aph(3)-VI; Erm(A)/Erm(B); Mef(A); Sul Group; Tet(M); ampC; mecA	17.29904; 17.84614; 20.28338; 20.57306; 24.08212; 25.03456; 31.06999
26	Included	skin flora: present; Staphylococcus aureus: Absent; Streptococcus agalactiae: Absent; Pseudomonas aeruginosa: Absent	Staphylococcus aureus; Streptococcus agalactiae; Pseudomonas aeruginosa	Growth does not include S. aureus, beta-hemolytic Streptococci or P. aeruginosa	anaerobes: Absent	Coagulase-negative Staphylococci species (Ct 29.77715)	Coagulase-negative Staphylococci species				0		gram-positive cocci: None; gram-positive rods: None; gram-negative rods: None; WBC: None; epithelial cell: Low		L97.519	Non-pressure chronic ulcer of other part of right foot with unspecified severity		27.98	TN	Fully Concordant	TN	Medium							Low				Medium to High	Coagulase-Negative Staphylococci Species (Ct 29.77715, Medium)	Coagulase-Negative Staphylococci Species (Ct 29.77715)
27	Included	Staphylococcus aureus: High		Heavy growth of Methicillin resistant Staphylococcus aureus (MRSA).	anaerobes: Absent	Coagulase-negative Staphylococci species (Ct 24); Staphylococcus aureus (Ct 18.78847)	Coagulase-negative Staphylococci species	Staphylococcus aureus	Staphylococcus aureus (Ct 18.8)		0		gram-positive cocci: High; gram-positive rods: None; gram-negative rods: None; WBC: None; epithelial cell: Moderate	Gram-positive cocci in clusters: High	L03.115	Cellulitis of right lower limb		16.18	TP	Fully Concordant	TP	High			High				Medium			High	Extra High	Coagulase-Negative Staphylococci Species (Ct 24.0, High); Staphylococcus aureus (Ct 18.78847, Extra High)	Coagulase-Negative Staphylococci Species (Ct 24.0); Staphylococcus aureus (Ct 18.78847)	Tet(M); mecA	18.02032; 24.01722
28	Included	Staphylococcus aureus: High			Bacteroides fragilis: High	Bacteroides fragilis (Ct 21.85798); Coagulase-negative Staphylococci species (Ct 27.5); Enterococcus faecalis (Ct 23.76966); Staphylococcus aureus (Ct 18.67633)	Coagulase-negative Staphylococci species	Staphylococcus aureus; Bacteroides fragilis	Bacteroides fragilis (Ct 21.9); Enterococcus faecalis (Ct 23.8); Staphylococcus aureus (Ct 18.7)	Enterococcus faecalis	1		gram-positive cocci: High; gram-positive rods: None; gram-negative rods: High; WBC: None; epithelial cell: Low		M86.9	Osteomyelitis, unspecified		15.62	TP	Partially Concordant	Partial TP	High			High		High		Low				Extra High	Bacteroides Fragilis (Ct 21.85798, Extra High); Coagulase-Negative Staphylococci Species (Ct 27.5, Medium to High); Enterococcus faecalis (Ct 23.76966, High); Staphylococcus aureus (Ct 18.67633, Extra High)	Bacteroides Fragilis (Ct 21.85798); Coagulase-Negative Staphylococci Species (Ct 27.5); Enterococcus faecalis (Ct 23.76966); Staphylococcus aureus (Ct 18.67633)	Sul Group; Tet(M); mecA	23.87607; 27.20093; 33.77186
29	Included	skin flora: present; Staphylococcus aureus: Absent; Streptococcus agalactiae: Absent; Pseudomonas aeruginosa: Absent	Staphylococcus aureus; Streptococcus agalactiae; Pseudomonas aeruginosa	Growth does not include S. aureus, beta-hemolytic Streptococci or P. aeruginosa	anaerobes: Absent	Citrobacter koseri (Ct 19.75607); Coagulase-negative Staphylococci species (Ct 31.38201); Enterococcus faecalis (Ct 20.5805); Finegoldia magna (Ct 23.10674); Klebsiella oxytoca (Ct 29.46571); Peptoniphilus Species (Ct 29.79148); Staphylococcus aureus (Ct 18.11578)	Coagulase-negative Staphylococci species		Citrobacter koseri (Ct 19.8); Enterococcus faecalis (Ct 20.6); Klebsiella oxytoca (Ct 29.5); Staphylococcus aureus (Ct 18.1)	Citrobacter koseri; Enterococcus faecalis; Klebsiella oxytoca; Staphylococcus aureus	4		gram-positive cocci: High; gram-positive rods: High; gram-negative rods: Low; WBC: None; epithelial cell: High		L97.513; L03.116	Non-pressure chronic ulcer of other part of right foot with necrosis of muscle; Cellulitis of left lower limb	Finegoldia magna (Ct 23.10674); Peptoniphilus Species (Ct 29.79148)	13.99	FP	Discordant	FP	High			High	High	Low		High				Extra High	Citrobacter Koseri (Ct 19.75607, Extra High); Coagulase-Negative Staphylococci Species (Ct 31.38201, Medium to Low); Enterococcus faecalis (Ct 20.5805, Extra High); Finegoldia Magna (Ct 23.10674, High); Klebsiella Oxytoca (Ct 29.46571, Medium); Peptoniphilus Ivorii (Ct 29.79148, Medium); Staphylococcus aureus (Ct 18.11578, Extra High)	Citrobacter Koseri (Ct 19.75607); Coagulase-Negative Staphylococci Species (Ct 31.38201); Enterococcus faecalis (Ct 20.5805); Finegoldia Magna (Ct 23.10674); Klebsiella Oxytoca (Ct 29.46571); Peptoniphilus Ivorii (Ct 29.79148); Staphylococcus aureus (Ct 18.11578)	Erm(A)/Erm(B); Mef(A); Sul Group; Tet(A)/Tet(B)/Tet(S); Tet(M); Van Group; mecA	21.32636; 22.3634; 27.31921; 30.68625; 30.70305; 30.79139; 32.24062
30	Included	skin flora: present; Staphylococcus aureus: Absent; Streptococcus agalactiae: Absent; Pseudomonas aeruginosa: Absent	Staphylococcus aureus; Streptococcus agalactiae; Pseudomonas aeruginosa	Growth does not include S. aureus, beta-hemolytic Streptococci or P. aeruginosa	anaerobes: Absent	Coagulase-negative Staphylococci species (Ct 15.93313); Finegoldia magna (Ct 25.09369); Staphylococcus lugdunensis (Ct 16.0926)	Coagulase-negative Staphylococci species		Staphylococcus lugdunensis (Ct 16.1)	Staphylococcus lugdunensis	1		gram-positive cocci: High; gram-positive rods: None; gram-negative rods: None; WBC: None; epithelial cell: None		L89	Pressure ulcer	Finegoldia magna (Ct 25.09369)	13.71	FP	Discordant	FP	High			High								Extra High	Coagulase-Negative Staphylococci Species (Ct 15.93313, Extra High); Finegoldia Magna (Ct 25.09369, High); Staphylococcus Lugdunensis (Ct 16.0926, Extra High)	Coagulase-Negative Staphylococci Species (Ct 15.93313); Finegoldia Magna (Ct 25.09369); Staphylococcus Lugdunensis (Ct 16.0926)	Tet(M); mecA	15.83018; 32.22543
31	Inconclusive culture result	Unidentified mixed growth (questionable significance): Present		Growth did not detect the presence of S.aureus, beta-hemolytic Streptococci or P.aeruginosa)	anaerobes: Absent	Coagulase-negative Staphylococci species (Ct 20.34447); Finegoldia magna (Ct 20.36053); Staphylococcus lugdunensis (Ct 18.90335)	Coagulase-negative Staphylococci species		Staphylococcus lugdunensis (Ct 18.9)	Staphylococcus lugdunensis	1		gram-positive cocci: Moderate; gram-positive rods: None; gram-negative rods: None; WBC: None; epithelial cell: Low	Gram-positive cocci in clusters: Moderate		No ICD-10 Code Provided	Finegoldia magna (Ct 20.36053)	14.59	Inconclusive culture result	Inconclusive culture result	Inconclusive culture result	High			Medium				Low			Medium	Extra High	Coagulase-Negative Staphylococci Species (Ct 20.34447, Extra High); Finegoldia Magna (Ct 20.36053, Extra High); Staphylococcus Lugdunensis (Ct 18.90335, Extra High)	Coagulase-Negative Staphylococci Species (Ct 20.34447); Finegoldia Magna (Ct 20.36053); Staphylococcus Lugdunensis (Ct 18.90335)	Tet(M); mecA	21.92623; 27.64599
32	Exclude (Unidentified)	Yeast: Moderate			anaerobes: Absent						0	yeast	gram-positive cocci: None; gram-positive rods: None; gram-negative rods: None; WBC: None; epithelial cell: Low		L98.491	Non-pressure chronic ulcer of skin of other sites limited to breakdown of skin			Exclude (Unidentified)	Exclude (Unidentified)	Exclude (Unidentified)	None							Low
33	Included	skin flora: present; Staphylococcus aureus: Absent; Streptococcus agalactiae: Absent; Pseudomonas aeruginosa: Absent	Staphylococcus aureus; Streptococcus agalactiae; Pseudomonas aeruginosa	Growth does not include S. aureus, beta-hemolytic Streptococci or P. aeruginosa	anaerobes: Absent	Coagulase-negative Staphylococci species (Ct 17.68305); Finegoldia magna (Ct 21.21001); Staphylococcus lugdunensis (Ct 21.92301)	Coagulase-negative Staphylococci species		Staphylococcus lugdunensis (Ct 21.9)	Staphylococcus lugdunensis	1		gram-positive cocci: High; gram-positive rods: Moderate; gram-negative rods: None; WBC: None; epithelial cell: None	Gram-positive cocci in pairs: High; Gram-positive cocci in clusters: High; Gram-positive cocci in chains: Moderate	L97.522	Non-pressure chronic ulcer of other part of left foot with fat layer exposed	Finegoldia magna (Ct 21.21001)	15.02	FP	Discordant	FP	High			High	Medium				High	Medium	High	Extra High	Coagulase-Negative Staphylococci Species (Ct 17.68305, Extra High); Finegoldia Magna (Ct 21.21001, Extra High); Staphylococcus Lugdunensis (Ct 21.92301, Extra High)	Coagulase-Negative Staphylococci Species (Ct 17.68305); Finegoldia Magna (Ct 21.21001); Staphylococcus Lugdunensis (Ct 21.92301)	mecA	18.5662
34	Included	Streptococcus agalactiae: High			anaerobes: Absent	Actinotignum schaalii (Ct 25.30102); Coagulase-negative Staphylococci species (Ct 20.30413); Finegoldia magna (Ct 23.78344); Peptoniphilus Species (Ct 24.89296); Streptococcus agalactiae (Ct 18.95596)	Coagulase-negative Staphylococci species	Streptococcus agalactiae	Streptococcus agalactiae (Ct 19.0)		0		gram-positive cocci: High; gram-positive rods: Low; gram-negative rods: None; WBC: None; epithelial cell: None	Gram-positive cocci in pairs: High; Gram-positive cocci in chains: High; Gram-positive cocci in clusters: High	L97.512	Non-pressure chronic ulcer of other part of right foot with fat layer exposed	Actinotignum schaalii (Ct 25.30102); Finegoldia magna (Ct 23.78344); Peptoniphilus Species (Ct 24.89296)	15.36	TP	Fully Concordant	TP	High			High	Low				High	High	High	Extra High	Actinotignum Schaalii (Ct 25.30102, High); Coagulase-Negative Staphylococci Species (Ct 20.30413, Extra High); Finegoldia Magna (Ct 23.78344, High); Peptoniphilus Ivorii (Ct 24.89296, High); Streptococcus agalactiae (Ct 18.95596, Extra High)	Actinotignum Schaalii (Ct 25.30102); Coagulase-Negative Staphylococci Species (Ct 20.30413); Finegoldia Magna (Ct 23.78344); Peptoniphilus Ivorii (Ct 24.89296); Streptococcus agalactiae (Ct 18.95596)	Erm(A)/Erm(B); Tet(M); mecA	18.24845; 19.42388; 31.07811
35	Included	skin flora: present; Staphylococcus aureus: Absent; Streptococcus agalactiae: Absent; Pseudomonas aeruginosa: Absent	Staphylococcus aureus; Streptococcus agalactiae; Pseudomonas aeruginosa	Growth does not include S. aureus, beta-hemolytic Streptococci or P. aeruginosa	anaerobes: Absent	Coagulase-negative Staphylococci species (Ct 22.79308)	Coagulase-negative Staphylococci species				0		gram-positive cocci: High; gram-positive rods: None; gram-negative rods: None; WBC: None; epithelial cell: None	Gram-positive cocci in clusters: High	L97.52	Non-pressure chronic ulcer of other part of left foot		15.92	TN	Fully Concordant	TN	High			High							High	Extra High	Coagulase-Negative Staphylococci Species (Ct 22.79308, Extra High)	Coagulase-Negative Staphylococci Species (Ct 22.79308)	mecA	25.1944
36	Included	Pseudomonas aeruginosa: High; Staphylococcus aureus: High		Staphylococcus aureus: This isolate demonstrates inducible clindamycin resistance.	anaerobes: Absent	Coagulase-negative Staphylococci species (Ct 30.8038); Finegoldia magna (Ct 20.58545); Peptoniphilus Species (Ct 25.30932); Peptostreptococcus anaerobius (Ct 25.63436); Pseudomonas aeruginosa (Ct 20.39266); Staphylococcus aureus (Ct 19.02421); Staphylococcus lugdunensis (Ct 31.18095); Streptococcus agalactiae (Ct 27.69901); Viridans Streptococci (Ct 26.15389)	Coagulase-negative Staphylococci species	Pseudomonas aeruginosa; Staphylococcus aureus	Peptostreptococcus anaerobius (Ct 25.6); Pseudomonas aeruginosa (Ct 20.4); Staphylococcus aureus (Ct 19.0); Staphylococcus lugdunensis (Ct 31.2); Streptococcus agalactiae (Ct 27.7); Viridans Streptococci (Ct 26.2)	Peptostreptococcus anaerobius; Staphylococcus lugdunensis; Streptococcus agalactiae; Viridans Streptococci	4		gram-positive cocci: Low; gram-positive rods: None; gram-negative rods: High; WBC: None; epithelial cell: None		L97.512	Non-pressure chronic ulcer of other part of right foot with fat layer exposed	Finegoldia magna (Ct 20.58545); Peptoniphilus Species (Ct 25.30932)	14.9	TP	Partially Concordant	Partial TP	High			Low		High						Extra High	Coagulase-Negative Staphylococci Species (Ct 30.8038, Medium to Low); Finegoldia Magna (Ct 20.58545, Extra High); Peptoniphilus Ivorii (Ct 25.30932, High); Peptostreptococcus Anaerobius (Ct 25.63436, High); Pseudomonas Aeruginosa (Ct 20.39266, Extra High); Staphylococcus aureus (Ct 19.02421, Extra High); Staphylococcus Lugdunensis (Ct 31.18095, Medium to Low); Streptococcus agalactiae (Ct 27.6990…	Coagulase-Negative Staphylococci Species (Ct 30.8038); Finegoldia Magna (Ct 20.58545); Peptoniphilus Ivorii (Ct 25.30932); Peptostreptococcus Anaerobius (Ct 25.63436); Pseudomonas Aeruginosa (Ct 20.39266); Staphylococcus aureus (Ct 19.02421); Staphylococcus Lugdunensis (Ct 31.18095); Streptococcus agalactiae (Ct 27.69901); Viridans Streptococci (Ct 26.15389)	Erm(A)/Erm(B); Mef(A); Tet(M); mecA	23.13825; 25.04853; 29.14146; 31.15695
37	Included	skin flora: present; Staphylococcus aureus: Absent; Streptococcus agalactiae: Absent; Pseudomonas aeruginosa: Absent	Staphylococcus aureus; Streptococcus agalactiae; Pseudomonas aeruginosa	Growth does not include S. aureus, beta-hemolytic Streptococci or P. aeruginosa	Prevotella bivia: Low	Coagulase-negative Staphylococci species (Ct 20.5)	Coagulase-negative Staphylococci species				0	prevotella bivia	gram-positive cocci: High; gram-positive rods: None; gram-negative rods: None; WBC: None; epithelial cell: None		L89	Pressure ulcer		16.77	TN	Fully Concordant	TN	High			High								Extra High	Coagulase-Negative Staphylococci Species (Ct 20.5, Extra High)	Coagulase-Negative Staphylococci Species (Ct 20.5)	Erm(A)/Erm(B); mecA	18.29023; 33.01215
38	Inconclusive culture result	Unidentified mixed growth (questionable significance): Present		Growth did not detect the presence of S.aureus, beta-hemolytic Streptococci or P.aeruginosa)	anaerobes: Absent	Actinotignum schaalii (Ct 21.67334); Enterobacter cloacae (Ct 31.31692); Enterococcus faecalis (Ct 30.33301); Escherichia coli (Ct 15.86814); Finegoldia magna (Ct 19.05536); Peptoniphilus Species (Ct 26.59526)			Enterobacter cloacae (Ct 31.3); Enterococcus faecalis (Ct 30.3); Escherichia coli (Ct 15.9)	Enterobacter cloacae; Enterococcus faecalis; Escherichia coli	3		gram-positive cocci: High; gram-positive rods: None; gram-negative rods: None; WBC: None; epithelial cell: None		L97.512; L03.115	Non-pressure chronic ulcer of other part of right foot with fat layer exposed; Cellulitis of right lower limb	Actinotignum schaalii (Ct 21.67334); Finegoldia magna (Ct 19.05536); Peptoniphilus Species (Ct 26.59526)	14.35	Inconclusive culture result	Inconclusive culture result	Inconclusive culture result	High			High								Extra High	Actinotignum Schaalii (Ct 21.67334, Extra High); Enterobacter Cloacae (Ct 31.31692, Medium to Low); Enterococcus faecalis (Ct 30.33301, Medium to Low); Escherichia Coli (Ct 15.86814, Extra High); Finegoldia Magna (Ct 19.05536, Extra High); Peptoniphilus Ivorii (Ct 26.59526, Medium to High)	Actinotignum Schaalii (Ct 21.67334); Enterobacter Cloacae (Ct 31.31692); Enterococcus faecalis (Ct 30.33301); Escherichia coli (Ct 15.86814); Finegoldia Magna (Ct 19.05536); Peptoniphilus Ivorii (Ct 26.59526)	AAC(6)-Ib (aac(6)-Ib),Ant(3),APH(3)-VIb (aph(3)-VI; AAC(6)-Ib-cr (aac(6)-Ib-cr); CTX-M Group; Erm(A)/Erm(B); OXA GES Group; Sul Group; Tet(A)/Tet(B)/Tet(S); Tet(M); ampC	14.21321; 14.58392; 14.97038; 15.43445; 15.47776; 22.86762; 25.4909; 26.2; 27.82925
39	Included	Staphylococcus aureus: High		Negative for inducible clindamycin resistance.	anaerobes: Absent	Coagulase-negative Staphylococci species (Ct 28); Staphylococcus aureus (Ct 17.01978)	Coagulase-negative Staphylococci species	Staphylococcus aureus	Staphylococcus aureus (Ct 17.0)		0		gram-positive cocci: High; gram-positive rods: None; gram-negative rods: None; gram-negative diplococci: Low; WBC: None; epithelial cell: None		L97.519	Non-pressure chronic ulcer of other part of right foot with unspecified severity		16	TP	Fully Concordant	TP	High			High								Extra High	Coagulase-Negative Staphylococci Species (Ct 28.0, Medium); Staphylococcus aureus (Ct 17.01978, Extra High)	Coagulase-Negative Staphylococci Species (Ct 28.0); Staphylococcus aureus (Ct 17.01978)
40	Inconclusive culture result	Unidentified mixed growth (questionable significance): Present		Growth did not detect the presence of S.aureus, beta-hemolytic Streptococci or P.aeruginosa)	anaerobes: Absent	Coagulase-negative Staphylococci species (Ct 33.1012); Enterococcus faecalis (Ct 27.20076); Escherichia coli (Ct 19.00659); Finegoldia magna (Ct 29.17043)	Coagulase-negative Staphylococci species		Enterococcus faecalis (Ct 27.2); Escherichia coli (Ct 19.0)	Enterococcus faecalis; Escherichia coli	2		gram-positive cocci: Moderate; gram-positive rods: None; gram-negative rods: High; WBC: None; epithelial cell: Low			No ICD-10 Code Provided	Finegoldia magna (Ct 29.17043)	16.49	Inconclusive culture result	Inconclusive culture result	Inconclusive culture result	High			Medium		High		Low				Extra High	Coagulase-Negative Staphylococci Species (Ct 33.1012, Low); Enterococcus faecalis (Ct 27.20076, Medium to High); Escherichia Coli (Ct 19.00659, Extra High); Finegoldia Magna (Ct 29.17043, Medium)	Coagulase-Negative Staphylococci Species (Ct 33.1012); Enterococcus faecalis (Ct 27.20076); Escherichia coli (Ct 19.00659); Finegoldia Magna (Ct 29.17043)	AAC(6)-Ib (aac(6)-Ib),Ant(3),APH(3)-VIb (aph(3)-VI; Qnr Group; SHV; Sul Group; Tet(A)/Tet(B)/Tet(S); Tet(M); mecA	18.61626; 19.41375; 19.87546; 20.69157; 21.47098; 26.15959; 33.93192
41	Included	Staphylococcus aureus: High			anaerobes: Absent	Actinotignum schaalii (Ct 25.01447); Coagulase-negative Staphylococci species (Ct 33.93877); Enterococcus faecalis (Ct 19.56936); Klebsiella pneumoniae (Ct 19.57629); Peptoniphilus Species (Ct 25.3703); Staphylococcus aureus (Ct 20.01607); Viridans Streptococci (Ct 28.72866)	Coagulase-negative Staphylococci species	Staphylococcus aureus	Enterococcus faecalis (Ct 19.6); Klebsiella pneumoniae (Ct 19.6); Staphylococcus aureus (Ct 20.0); Viridans Streptococci (Ct 28.7)	Enterococcus faecalis; Klebsiella pneumoniae; Viridans Streptococci	3		gram-positive cocci: High; gram-positive rods: High; gram-negative rods: High; WBC: None; epithelial cell: None		L97.321; L97.512	Non-pressure chronic ulcer of left ankle limited to breakdown of skin; Non-pressure chronic ulcer of other part of right foot with fat layer exposed	Actinotignum schaalii (Ct 25.01447); Peptoniphilus Species (Ct 25.3703)	15.07	TP	Partially Concordant	Partial TP	High			High	High	High						Extra High	Actinotignum Schaalii (Ct 25.01447, High); Coagulase-Negative Staphylococci Species (Ct 33.93877, Low); Enterococcus faecalis (Ct 19.56936, Extra High); Klebsiella Pneumoniae (Ct 19.57629, Extra High); Peptoniphilus Ivorii (Ct 25.3703, High); Staphylococcus aureus (Ct 20.01607, Extra High); Viridans Streptococci (Ct 28.72866, Medium)	Actinotignum Schaalii (Ct 25.01447); Coagulase-Negative Staphylococci Species (Ct 33.93877); Enterococcus faecalis (Ct 19.56936); Klebsiella Pneumoniae (Ct 19.57629); Peptoniphilus Ivorii (Ct 25.3703); Staphylococcus aureus (Ct 20.01607); Viridans Streptococci (Ct 28.72866)	Erm(A)/Erm(B); Mef(A); SHV; Tet(M); mecA	18.32264; 18.90304; 19.40855; 28.00101; 30.50824
42	Included	Serratia marcescens: High; Pseudomonas aeruginosa: Moderate			anaerobes: Absent	Serratia marcescens (Ct 15.9589)		Serratia marcescens	Serratia marcescens (Ct 16.0)		0	Pseudomonas aeruginosa	gram-positive cocci: None; gram-positive rods: None; gram-negative rods: High; WBC: None; epithelial cell: None		T79.8XXA; S91.301A	Other early complications of trauma, initial encounter; Unspecified open wound, right foot, initial encounter		14.09	TP	Partially Concordant	Partial TP	High					High						Extra High	Serratia Marcescens (Ct 15.9589, Extra High)	Serratia Marcescens (Ct 15.9589)
43	Included	skin flora: present; Staphylococcus aureus: Absent; Streptococcus agalactiae: Absent; Pseudomonas aeruginosa: Absent	Staphylococcus aureus; Streptococcus agalactiae; Pseudomonas aeruginosa	Growth does not include S. aureus, beta-hemolytic Streptococci or P. aeruginosa	anaerobes: Absent	Coagulase-negative Staphylococci species (Ct 26.49234)	Coagulase-negative Staphylococci species				0		gram-positive cocci: High; gram-positive rods: None; gram-negative rods: None; WBC: Present; epithelial cell: None		L97.522	Non-pressure chronic ulcer of other part of left foot with fat layer exposed		24.07	TN	Fully Concordant	TN	High			High			Present					High	Coagulase-Negative Staphylococci Species (Ct 26.49234, Medium to High)	Coagulase-Negative Staphylococci Species (Ct 26.49234)	mecA	25.1428
44	Included	skin flora: present; Staphylococcus aureus: Absent; Streptococcus agalactiae: Absent; Pseudomonas aeruginosa: Absent	Staphylococcus aureus; Streptococcus agalactiae; Pseudomonas aeruginosa	Growth does not include S. aureus, beta-hemolytic Streptococci or P. aeruginosa	anaerobes: Absent	Aerococcus urinae (Ct 27.16933); Coagulase-negative Staphylococci species (Ct 18.2235); Finegoldia magna (Ct 23.80679); Peptoniphilus Species (Ct 24.26476)	Coagulase-negative Staphylococci species		Aerococcus urinae (Ct 27.2)	Aerococcus urinae	1		gram-positive cocci: Moderate; gram-positive rods: None; gram-negative rods: None; WBC: None; epithelial cell: Low		L97.524	Non-pressure chronic ulcer of other part of left foot with necrosis of bone	Aerococcus urinae (Ct 27.16933); Finegoldia magna (Ct 23.80679); Peptoniphilus Species (Ct 24.26476)	15.73	FP	Discordant	FP	High	Demineralized sections show foci of necrotic trabecular bone associated with neutrophils and lymphocytes (acute and chronic inflammation) and marrow fibrosis. Some bone spicules are necrotic with rare viable osteoblasts. Additional levels are examined.	chronic osteomyelitis with acute exacerbation	Medium				Low				Extra High	Aerococcus Urinae (Ct 27.16933, Medium to High); Coagulase-Negative Staphylococci Species (Ct 18.2235, Extra High); Finegoldia Magna (Ct 23.80679, High); Peptoniphilus Ivorii (Ct 24.26476, High)	Aerococcus Urinae (Ct 27.16933); Coagulase-Negative Staphylococci Species (Ct 18.2235); Finegoldia Magna (Ct 23.80679); Peptoniphilus Ivorii (Ct 24.26476)	Tet(M); mecA	25.74188; 26.48036
45	Included	Staphylococcus aureus: High; Unidentified mixed growth (questionable significance): Present		Additional organisms of questionable significancevwere isolated that normally do not warrantvidentification and susceptibilities.	anaerobes: Absent	Klebsiella pneumoniae (Ct 23.68813); Staphylococcus aureus (Ct 19.02021)		Staphylococcus aureus	Klebsiella pneumoniae (Ct 23.7); Staphylococcus aureus (Ct 19.0)	Klebsiella pneumoniae	1		gram-positive cocci: High; gram-positive rods: None; gram-negative rods: High; WBC: None; epithelial cell: unknown	Gram-positive cocci in clusters: High	L97.312	Non-pressure chronic ulcer of right ankle with fat layer exposed		15.34	TP	Unidentified Additional Organisms	Unidentified Additional Organisms	High			High		High					High	Extra High	Klebsiella Pneumoniae (Ct 23.68813, High); Staphylococcus aureus (Ct 19.02021, Extra High)	Klebsiella Pneumoniae (Ct 23.68813); Staphylococcus aureus (Ct 19.02021)	SHV; mecA	22.1115; 33.96497
46	Included	Pseudomonas aeruginosa: High; Unidentified mixed growth (questionable significance): Present		Additional organisms of questionable significancevwere isolated that normally do not warrantvidentification and susceptibilities.	Bacteroides fragilis: Moderate	Bacteroides fragilis (Ct 20.38671); Citrobacter koseri (Ct 27.79112); Coagulase-negative Staphylococci species (Ct 30.37731); Finegoldia magna (Ct 27.44154); Morganella morganii (Ct 15.11418); Pseudomonas aeruginosa (Ct 18.77864); Serratia marcescens (Ct 19.89085)	Coagulase-negative Staphylococci species	Pseudomonas aeruginosa; Bacteroides fragilis	Bacteroides fragilis (Ct 20.4); Citrobacter koseri (Ct 27.8); Morganella morganii (Ct 15.1); Pseudomonas aeruginosa (Ct 18.8); Serratia marcescens (Ct 19.9)	Citrobacter koseri; Morganella morganii; serratia marcescens	3		gram-positive cocci: Moderate; gram-positive rods: None; gram-negative rods: High; WBC: None; epithelial cell: None	Gram-positive cocci in clusters: Moderate	M35.0	Sicca syndrome [SjÃ¶gren]	Finegoldia magna (Ct 27.44154)	14.35	TP	Unidentified Additional Organisms	Unidentified Additional Organisms	High			Medium		High					Medium	Extra High	Bacteroides Fragilis (Ct 20.38671, Extra High); Citrobacter Koseri (Ct 27.79112, Medium to High); Coagulase-Negative Staphylococci Species (Ct 30.37731, Medium to Low); Finegoldia Magna (Ct 27.44154, Medium to High); Morganella Morganii (Ct 15.11418, Extra High); Pseudomonas Aeruginosa (Ct 18.77864, Extra High); Serratia Marcescens (Ct 19.89085, Extra High)	Bacteroides Fragilis (Ct 20.38671); Citrobacter Koseri (Ct 27.79112); Coagulase-Negative Staphylococci Species (Ct 30.37731); Finegoldia Magna (Ct 27.44154); Morganella Morganii (Ct 15.11418); Pseudomonas Aeruginosa (Ct 18.77864); Serratia Marcescens (Ct 19.89085)	DHA; Erm(A)/Erm(B); Mef(A); Tet(M)	15.13435; 25.97183; 27.60459; 32.71409
47	Included	Pseudomonas aeruginosa: High			anaerobes: Absent	Actinotignum schaalii (Ct 29.31376); Enterococcus faecalis (Ct 22.37881); Finegoldia magna (Ct 25.61881); Peptoniphilus Species (Ct 23.51987); Proteus mirabilis (Ct 17.96204); Pseudomonas aeruginosa (Ct 17.57548)		Pseudomonas aeruginosa	Enterococcus faecalis (Ct 22.4); Proteus mirabilis (Ct 18.0); Pseudomonas aeruginosa (Ct 17.6)	Enterococcus faecalis; Proteus mirabilis	2		gram-positive cocci: Low; gram-positive rods: None; gram-negative rods: High; WBC: None; epithelial cell: None		I87.311	Chronic venous hypertension with ulcer of right lower extremity	Actinotignum schaalii (Ct 29.31376); Finegoldia magna (Ct 25.61881); Peptoniphilus Species (Ct 23.51987)	15.16	TP	Partially Concordant	Partial TP	High			Low		High						Extra High	Actinotignum Schaalii (Ct 29.31376, Medium); Enterococcus faecalis (Ct 22.37881, Extra High); Finegoldia Magna (Ct 25.61881, High); Peptoniphilus Ivorii (Ct 23.51987, High); Proteus Mirabilis (Ct 17.96204, Extra High); Pseudomonas Aeruginosa (Ct 17.57548, Extra High)	Actinotignum Schaalii (Ct 29.31376); Enterococcus faecalis (Ct 22.37881); Finegoldia Magna (Ct 25.61881); Peptoniphilus Ivorii (Ct 23.51987); Proteus Mirabilis (Ct 17.96204); Pseudomonas Aeruginosa (Ct 17.57548)	Erm(A)/Erm(B); Tet(M); mecA	23.42859; 29.93781; 33.64849
48	Included	Staphylococcus aureus: High		Methicillin resistant; Negative for inducible clindamycin resistance.	Unidentified mixed growth (questionable significance): Present	Coagulase-negative Staphylococci species (Ct 33); Enterococcus faecalis (Ct 23.52); finegoldia magna (Ct 19.51); peptoniphilus spp. (Ct 19.6); Staphylococcus aureus (Ct 20.5); Stenotrophomonas maltophilia (Ct 31.3); Viridans Streptococci (Ct 24)	Coagulase-negative Staphylococci species	Staphylococcus aureus	Coagulase-negative Staphylococci species (Ct 33); Enterococcus faecalis (Ct 23.52); Staphylococcus aureus (Ct 20.5); Stenotrophomonas maltophilia (Ct 31.3); Viridans Streptococci (Ct 24)	Enterococcus faecalis; Stenotrophomonas maltophilia; Viridans Streptococci	5		gram-positive cocci: High; gram-positive rods: Moderate; gram-negative rods: High; WBC: None; epithelial cell: None		L08.0; B95.7	Pyoderma; Staphylococcus species infection (as cause of other conditions)		15.75	TP	Partially Concordant	Partial TP	High			High	Medium	High						Extra High	16S Rna (Ct 15.75, Extra High); Coagulase-Negative Staphylococci (Ct 33.0, Low); Enterococcus faecalis (Ct 23.52, High); Finegoldia Magna (Ct 19.51, Extra High); <NA> (Ct 19.6, Extra High); Staphylococcus aureus (Ct 20.5, Extra High); Stenotrophomonas Maltophilia (Ct 31.3, Medium to Low); Viridans Group Streptococci (Ct 24.0, High)	16S Rna (Ct 15.75); Coagulase-Negative Staphylococci (Ct 33.0); Enterococcus faecalis (Ct 23.52); Finegoldia Magna (Ct 19.51); <NA> (Ct 19.6); Staphylococcus aureus (Ct 20.5); Stenotrophomonas Maltophilia (Ct 31.3); Viridans Group Streptococci (Ct 24.0)
49	Included	Escherichia coli: High			anaerobes: Absent	Coagulase-negative Staphylococci species (Ct 15); Escherichia coli (Ct 17.43061); Staphylococcus lugdunensis (Ct 17.67752)	Coagulase-negative Staphylococci species	Escherichia coli	Escherichia coli (Ct 17.4); Staphylococcus lugdunensis (Ct 17.7)	Staphylococcus lugdunensis	1		gram-positive cocci: High; gram-positive rods: None; gram-negative rods: High; WBC: None; epithelial cell: Low		L03.032	Cellulitis of left toe		13.96	TP	Partially Concordant	Partial TP	High			High		High		Low				Extra High	Coagulase-Negative Staphylococci Species (Ct 15.0, Extra High); Escherichia Coli (Ct 17.43061, Extra High); Staphylococcus Lugdunensis (Ct 17.67752, Extra High)	Coagulase-Negative Staphylococci Species (Ct 15.0); Escherichia coli (Ct 17.43061); Staphylococcus Lugdunensis (Ct 17.67752)	mecA	27.0192
50	Inconclusive culture result	Unidentified mixed growth (questionable significance): Present		Growth did not detect the presence of S.aureus, beta-hemolytic Streptococci or P.aeruginosa)	Peptostreptococcus species: High	Coagulase-negative Staphylococci species (Ct 32.16573); Enterococcus faecalis (Ct 22.70634); Finegoldia magna (Ct 17.19779); Klebsiella oxytoca (Ct 18.8203); Serratia marcescens (Ct 14.88669)	Coagulase-negative Staphylococci species		Enterococcus faecalis (Ct 22.7); Klebsiella oxytoca (Ct 18.8); Serratia marcescens (Ct 14.9)	Enterococcus faecalis; Klebsiella oxytoca; serratia marcescens	3	Peptostreptococcus species	gram-positive cocci: Low; gram-positive rods: None; gram-negative rods: High; WBC: None; epithelial cell: None		L97	Non-pressure chronic ulcer of lower limb, not elsewhere classified	Finegoldia magna (Ct 17.19779)	12.66	Inconclusive culture result	Inconclusive culture result	Inconclusive culture result	High			Low		High						Extra High	Coagulase-Negative Staphylococci Species (Ct 32.16573, Low); Enterococcus faecalis (Ct 22.70634, Extra High); Finegoldia Magna (Ct 17.19779, Extra High); Klebsiella Oxytoca (Ct 18.8203, Extra High); Serratia Marcescens (Ct 14.88669, Extra High)	Coagulase-Negative Staphylococci Species (Ct 32.16573); Enterococcus faecalis (Ct 22.70634); Finegoldia Magna (Ct 17.19779); Klebsiella Oxytoca (Ct 18.8203); Serratia Marcescens (Ct 14.88669)	mecA	32.1923
51	Inconclusive culture result	Unidentified mixed growth (questionable significance): Present		Growth did not detect the presence of S.aureus, betahemolytic Streptococci or P.aeruginosa	anaerobes: Absent	Coagulase-negative Staphylococci species (Ct 27.57455)	Coagulase-negative Staphylococci species				0		gram-positive cocci: High; gram-positive rods: None; gram-negative rods: None; WBC: None; epithelial cell: Low		M8617.1	Other acute osteomyelitis, right ankle and foot		25.05	Inconclusive culture result	Inconclusive culture result	Inconclusive culture result	High			High				Low				High	Coagulase-Negative Staphylococci Species (Ct 27.57455, Medium to High)	Coagulase-Negative Staphylococci Species (Ct 27.57455)	mecA	26.6033
52	Included	Pseudomonas aeruginosa: Moderate; Unidentified mixed growth (questionable significance): Present		Additional organisms of questionable significance were isolated that normally do not warrant identification and susceptibilities.	anaerobes: Absent	Coagulase-negative Staphylococci species (Ct 33.4); Enterobacter cloacae (Ct 24.1583); Enterococcus faecalis (Ct 23.52493); Finegoldia magna (Ct 25.45303); Klebsiella pneumoniae (Ct 26.86506); Peptoniphilus Species (Ct 32.81188); Pseudomonas aeruginosa (Ct 21.68779)	Coagulase-negative Staphylococci species	Pseudomonas aeruginosa	Enterobacter cloacae (Ct 24.2); Enterococcus faecalis (Ct 23.5); Klebsiella pneumoniae (Ct 26.9); Pseudomonas aeruginosa (Ct 21.7)	Enterobacter cloacae; Enterococcus faecalis; Klebsiella pneumoniae	3		gram-positive cocci: Low; gram-positive rods: None; gram-negative rods: High; WBC: None; epithelial cell: None		L97.512	Non-pressure chronic ulcer of other part of right foot with fat layer exposed	Finegoldia magna (Ct 25.45303); Peptoniphilus Species (Ct 32.81188)	14.75	TP	Unidentified Additional Organisms	Unidentified Additional Organisms	High			Low		High						Extra High	Coagulase-Negative Staphylococci Species (Ct 33.4, Low); Enterobacter Cloacae (Ct 24.1583, High); Enterococcus faecalis (Ct 23.52493, High); Finegoldia Magna (Ct 25.45303, High); Klebsiella Pneumoniae (Ct 26.86506, Medium to High); Peptoniphilus Ivorii (Ct 32.81188, Low); Pseudomonas Aeruginosa (Ct 21.68779, Extra High)	Coagulase-Negative Staphylococci Species (Ct 33.4); Enterobacter Cloacae (Ct 24.1583); Enterococcus faecalis (Ct 23.52493); Finegoldia Magna (Ct 25.45303); Klebsiella Pneumoniae (Ct 26.86506); Peptoniphilus Ivorii (Ct 32.81188); Pseudomonas Aeruginosa (Ct 21.68779)	SHV; Tet(M); ampC	22.39503; 24.43167; 25.6666
53	Inconclusive culture result	Unidentified mixed growth (questionable significance): Present		Growth did not detect the presence of S.aureus, beta-hemolytic Streptococci or P.aeruginosa)	Unidentified mixed growth (questionable significance): Present	Coagulase-negative Staphylococci species (Ct 29.03916); Enterococcus faecalis (Ct 25.4907); Finegoldia magna (Ct 26.38234); Morganella morganii (Ct 26.711); Peptoniphilus Species (Ct 22.76707)	Coagulase-negative Staphylococci species		Enterococcus faecalis (Ct 25.5); Morganella morganii (Ct 26.7)	Enterococcus faecalis; Morganella morganii	2		gram-positive cocci: Moderate; gram-positive rods: None; gram-negative rods: None; WBC: None; epithelial cell: None		L97.412	Non-pressure chronic ulcer of right heel and midfoot with fat layer exposed	Finegoldia magna (Ct 26.38234); Peptoniphilus Species (Ct 22.76707)	17.35	Inconclusive culture result	Inconclusive culture result	Inconclusive culture result	High			Medium								Extra High	Coagulase-Negative Staphylococci Species (Ct 29.03916, Medium); Enterococcus faecalis (Ct 25.4907, High); Finegoldia Magna (Ct 26.38234, Medium to High); Morganella Morganii (Ct 26.711, Medium to High); Peptoniphilus Ivorii (Ct 22.76707, Extra High)	Coagulase-Negative Staphylococci Species (Ct 29.03916); Enterococcus faecalis (Ct 25.4907); Finegoldia Magna (Ct 26.38234); Morganella Morganii (Ct 26.711); Peptoniphilus Ivorii (Ct 22.76707)	DHA; Erm(A)/Erm(B); Tet(M); mecA	21.0793; 21.79585; 27.10088; 32.16891
54	Included	skin flora: present; Staphylococcus aureus: Absent; Streptococcus agalactiae: Absent; Pseudomonas aeruginosa: Absent	Staphylococcus aureus; Streptococcus agalactiae; Pseudomonas aeruginosa	Growth does not include S. aureus, beta-hemolytic Streptococci or P. aeruginosa	anaerobes: Absent	Coagulase-negative Staphylococci species (Ct 31.45183); Enterobacter cloacae (Ct 25.73176)	Coagulase-negative Staphylococci species		Enterobacter cloacae (Ct 25.7)	Enterobacter cloacae	1		gram-positive cocci: High; gram-positive rods: None; gram-negative rods: None; WBC: None; epithelial cell: Low		I70.25	Atherosclerosis of native arteries of other extremities with ulceration		21.14	FP	Discordant	FP	High			High				Low				Extra High	Coagulase-Negative Staphylococci Species (Ct 31.45183, Medium to Low); Enterobacter Cloacae (Ct 25.73176, High)	Coagulase-Negative Staphylococci Species (Ct 31.45183); Enterobacter Cloacae (Ct 25.73176)	ampC; mecA	23.45276; 30.45896
55	Included	Staphylococcus aureus: Low			anaerobes: Absent	Clostridium perfringens (Ct 25.21115); Enterococcus faecalis (Ct 18.25504); Enterococcus faecium (Ct 27.24441); Finegoldia magna (Ct 18.81303); Klebsiella pneumoniae (Ct 16.49611); Peptoniphilus Species (Ct 22.2628); Staphylococcus aureus (Ct 22.94362)		Staphylococcus aureus	Clostridium perfringens (Ct 25.2); Enterococcus faecalis (Ct 18.3); Enterococcus faecium (Ct 27.2); Klebsiella pneumoniae (Ct 16.5); Staphylococcus aureus (Ct 22.9)	Clostridium perfringens; Enterococcus faecalis; Enterococcus faecium; Klebsiella pneumoniae	4		gram-positive cocci: High; gram-positive rods: Low; gram-negative rods: High; WBC: Present; epithelial cell: Low		L97.522	Non-pressure chronic ulcer of other part of left foot with fat layer exposed	Finegoldia magna (Ct 18.81303); Peptoniphilus Species (Ct 22.2628)	13.9	TP	Partially Concordant	Partial TP	High			High	Low	High	Present	Low				Extra High	Clostridium Perfringens (Ct 25.21115, High); Enterococcus faecalis (Ct 18.25504, Extra High); Enterococcus faecium (Ct 27.24441, Medium to High); Finegoldia Magna (Ct 18.81303, Extra High); Klebsiella Pneumoniae (Ct 16.49611, Extra High); Peptoniphilus Ivorii (Ct 22.2628, Extra High); Staphylococcus aureus (Ct 22.94362, Extra High)	Clostridium Perfringens (Ct 25.21115); Enterococcus faecalis (Ct 18.25504); Enterococcus faecium (Ct 27.24441); Finegoldia Magna (Ct 18.81303); Klebsiella Pneumoniae (Ct 16.49611); Peptoniphilus Ivorii (Ct 22.2628); Staphylococcus aureus (Ct 22.94362)	SHV; Sul Group; Tet(M); mecA	16.60252; 21.56005; 25.71094; 32.86727
56	Included	Staphylococcus aureus: High; Unidentified mixed growth (questionable significance): Present		This isolate demonstrates inducible clindamycin resistance; Additional organisms of questionable significance were isolated that normally do not warrant identification and susceptibilities	anaerobes: Absent	Staphylococcus aureus (Ct 20.85295); Stenotrophomonas maltophilia (Ct 26.52463)		Staphylococcus aureus	Staphylococcus aureus (Ct 20.9); Stenotrophomonas maltophilia (Ct 26.5)	Stenotrophomonas maltophilia	1		gram-positive cocci: High; gram-positive rods: None; gram-negative rods: High; WBC: None; epithelial cell: Low		L97.512	Non-pressure chronic ulcer of other part of right foot with fat layer exposed		18.4	TP	Unidentified Additional Organisms	Unidentified Additional Organisms	High	Microscopic sections show necrotic bone with acute inflammation, in both the bone proper and the marrow cavity. Additionally, there are lymphocytes and plasma cells. Reactive bone formation is also seen, with areas of fibrosis as well. No malignancy is identified.	ACUTE OSTEOMYELITIS of Right 3rd toe occurred	High		High		Low				Extra High	Staphylococcus aureus (Ct 20.85295, Extra High); Stenotrophomonas Maltophilia (Ct 26.52463, Medium to High)	Staphylococcus aureus (Ct 20.85295); Stenotrophomonas Maltophilia (Ct 26.52463)	Erm(A)/Erm(B); mecA	19.80252; 33.37409
57	Included	Pseudomonas aeruginosa: High; Unidentified mixed growth (questionable significance): Present		Additional organisms of questionable significance were isolated that normally do not warrant identification and susceptibilities.	anaerobes: Absent	Actinotignum schaalii (Ct 31.37103); Finegoldia magna (Ct 28.45358); Klebsiella oxytoca (Ct 29.78884); Pseudomonas aeruginosa (Ct 19.70922)		Pseudomonas aeruginosa	Klebsiella oxytoca (Ct 29.8); Pseudomonas aeruginosa (Ct 19.7)	Klebsiella oxytoca	1		gram-positive cocci: None; gram-positive rods: Low; gram-negative rods: High; WBC: Present; epithelial cell: None		L97.512	Non-pressure chronic ulcer of other part of right foot with fat layer exposed	Actinotignum schaalii (Ct 31.37103); Finegoldia magna (Ct 28.45358)	17.08	TP	Unidentified Additional Organisms	Unidentified Additional Organisms	High				Low	High	Present					Extra High	Actinotignum Schaalii (Ct 31.37103, Medium to Low); Finegoldia Magna (Ct 28.45358, Medium); Klebsiella Oxytoca (Ct 29.78884, Medium); Pseudomonas Aeruginosa (Ct 19.70922, Extra High)	Actinotignum Schaalii (Ct 31.37103); Finegoldia Magna (Ct 28.45358); Klebsiella Oxytoca (Ct 29.78884); Pseudomonas Aeruginosa (Ct 19.70922)
58	Included	Staphylococcus aureus: Moderate; Unidentified mixed growth (questionable significance): Present		Staphylococcus aureus: This isolate demonstrates inducible clindamycin resistance;	anaerobes: Absent	Coagulase-negative Staphylococci species (Ct 32.7); Enterococcus faecalis (Ct 27.87713); Escherichia coli (Ct 24.04872); Morganella morganii (Ct 17.8032); Proteus mirabilis (Ct 19.98552); Staphylococcus aureus (Ct 21.78436)	Coagulase-negative Staphylococci species	Staphylococcus aureus	Enterococcus faecalis (Ct 27.9); Escherichia coli (Ct 24.0); Morganella morganii (Ct 17.8); Proteus mirabilis (Ct 20.0); Staphylococcus aureus (Ct 21.8)	Enterococcus faecalis; Escherichia coli; Morganella morganii; Proteus mirabilis	4		gram-positive cocci: Moderate; gram-positive rods: None; gram-negative rods: High; WBC: None; epithelial cell: Low		L97.512	Non-pressure chronic ulcer of other part of right foot with fat layer exposed		15.15	TP	Unidentified Additional Organisms	Unidentified Additional Organisms	High			Medium		High		Low				Extra High	Coagulase-Negative Staphylococci Species (Ct 32.7, Low); Enterococcus faecalis (Ct 27.87713, Medium to High); Escherichia Coli (Ct 24.04872, High); Morganella Morganii (Ct 17.8032, Extra High); Proteus Mirabilis (Ct 19.98552, Extra High); Staphylococcus aureus (Ct 21.78436, Extra High)	Coagulase-Negative Staphylococci Species (Ct 32.7); Enterococcus faecalis (Ct 27.87713); Escherichia coli (Ct 24.04872); Morganella Morganii (Ct 17.8032); Proteus Mirabilis (Ct 19.98552); Staphylococcus aureus (Ct 21.78436)	CTX-M Group; DHA; Erm(A)/Erm(B); Sul Group; Tet(A)/Tet(B)/Tet(S); Tet(M); dfr Group; mecA	17.85107; 18.0016; 18.47646; 18.50023; 21.01531; 22.74258; 23.40634; 23.68116
59	Included	Klebsiella oxytoca: High; skin flora: present			Bacteroides fragilis: High	Bacteroides fragilis (Ct 21.94157); Coagulase-negative Staphylococci species (Ct 28.42689); Enterococcus faecium (Ct 30.8964); Finegoldia magna (Ct 33.91473); Klebsiella pneumoniae (Ct 19.93583); Staphylococcus lugdunensis (Ct 27.26287)	Coagulase-negative Staphylococci species	Bacteroides fragilis; Klebsiella pneumoniae	Bacteroides fragilis (Ct 21.9); Enterococcus faecium (Ct 30.9); Klebsiella pneumoniae (Ct 19.9); Staphylococcus lugdunensis (Ct 27.3)	Enterococcus faecium; Staphylococcus lugdunensis	2		gram-positive cocci: Low; gram-positive rods: None; gram-negative rods: High; WBC: None; epithelial cell: None		L89.150; E11.628	Pressure ulcer of sacral region, unstageable; Type 2 diabetes mellitus with other skin complications	Finegoldia magna (Ct 33.91473)	16.83	TP	Partially Concordant	Partial TP	High			Low		High						Extra High	Bacteroides Fragilis (Ct 21.94157, Extra High); Coagulase-Negative Staphylococci Species (Ct 28.42689, Medium); Enterococcus faecium (Ct 30.8964, Medium to Low); Finegoldia Magna (Ct 33.91473, Low); Klebsiella Pneumoniae (Ct 19.93583, Extra High); Staphylococcus Lugdunensis (Ct 27.26287, Medium to High)	Bacteroides Fragilis (Ct 21.94157); Coagulase-Negative Staphylococci Species (Ct 28.42689); Enterococcus faecium (Ct 30.8964); Finegoldia Magna (Ct 33.91473); Klebsiella Pneumoniae (Ct 19.93583); Staphylococcus Lugdunensis (Ct 27.26287)	Erm(A)/Erm(B); SHV; Tet(M); Van Group; mecA	19.0692; 27.06178; 28.05168; 28.63096; 29.78721
60	Included	skin flora: present; Staphylococcus aureus: Absent; Streptococcus agalactiae: Absent; Pseudomonas aeruginosa: Absent	Staphylococcus aureus; Streptococcus agalactiae; Pseudomonas aeruginosa	Growth does not include S. aureus, beta-hemolytic Streptococci or P. aeruginosa	anaerobes: Absent	Coagulase-negative Staphylococci species (Ct 20.90108)	Coagulase-negative Staphylococci species				0		gram-positive cocci: High; gram-positive rods: None; gram-negative rods: None; WBC: None; epithelial cell: None		S31.109A; T81.31XA	Unmapped: S31.109A; Unmapped: T81.31XA		18.53	TN	Fully Concordant	TN	High			High								Extra High	Coagulase-Negative Staphylococci Species (Ct 20.90108, Extra High)	Coagulase-Negative Staphylococci Species (Ct 20.90108)	Erm(A)/Erm(B); Tet(M); mecA	20.06073; 31.04561; 31.65883
61	Included	Pseudomonas aeruginosa: Low; skin flora: present			anaerobes: Absent	Coagulase-negative Staphylococci species (Ct 25.65999); Enterococcus faecalis (Ct 21.58716)	Coagulase-negative Staphylococci species		Enterococcus faecalis (Ct 21.6)	Enterococcus faecalis	1	Pseudomonas aeruginosa	gram-positive cocci: High; gram-positive rods: None; gram-negative rods: None; WBC: None; epithelial cell: None		L97.515; E11.621	Unmapped: L97.515; Type 2 diabetes mellitus with foot ulcer		20.14	FN	Discordant	FN	High			High								Extra High	Coagulase-Negative Staphylococci Species (Ct 25.65999, High); Enterococcus faecalis (Ct 21.58716, Extra High)	Coagulase-Negative Staphylococci Species (Ct 25.65999); Enterococcus faecalis (Ct 21.58716)	Tet(M); mecA	21.22058; 24.61866
62	Included	Pseudomonas aeruginosa: High			anaerobes: Absent	Coagulase-negative Staphylococci species (Ct 28.83506); Pseudomonas aeruginosa (Ct 21.12658)	Coagulase-negative Staphylococci species	Pseudomonas aeruginosa	Pseudomonas aeruginosa (Ct 21.1)		0		gram-positive cocci: High; gram-positive rods: None; gram-negative rods: High; WBC: Present; epithelial cell: Low		L97.414; E11.621	Non-pressure chronic ulcer of right heel and midfoot with necrosis of bone; Type 2 diabetes mellitus with foot ulcer		17.78	TP	Fully Concordant	TP	High			High		High	Present	Low				Extra High	Coagulase-Negative Staphylococci Species (Ct 28.83506, Medium); Pseudomonas Aeruginosa (Ct 21.12658, Extra High)	Coagulase-Negative Staphylococci Species (Ct 28.83506); Pseudomonas Aeruginosa (Ct 21.12658)	Tet(M); mecA	26.25968; 33.9665
63	Included	skin flora: present; Staphylococcus aureus: Absent; Streptococcus agalactiae: Absent; Pseudomonas aeruginosa: Absent	Staphylococcus aureus; Streptococcus agalactiae; Pseudomonas aeruginosa	Growth does not include S. aureus, beta-hemolytic Streptococci or P. aeruginosa	Prevotella denticola: Low						0	prevotella denticola	gram-positive cocci: High; gram-positive rods: High; gram-negative rods: None; WBC: unknown; epithelial cell: Low	Gram-positive cocci in clusters: High	S61.206A	Unmapped: S61.206A		17.07	TN	Fully Concordant	TN	High			High	High			Low			High	Extra High			Erm(A)/Erm(B); Tet(M); mecA	29.57231; 30.20196; 30.21588
64	Included	skin flora: present; Staphylococcus aureus: Absent; Streptococcus agalactiae: Absent; Pseudomonas aeruginosa: Absent	Staphylococcus aureus; Streptococcus agalactiae; Pseudomonas aeruginosa	Growth does not include S. aureus, beta-hemolytic Streptococci or P. aeruginosa	anaerobes: Absent	Coagulase-negative Staphylococci species (Ct 25.60428)	Coagulase-negative Staphylococci species				0		gram-positive cocci: High; gram-positive rods: None; gram-negative rods: None; WBC: None; epithelial cell: None		L97.122	Non-pressure chronic ulcer of left thigh with fat layer exposed		16.82	TN	Fully Concordant	TN	High			High								Extra High	Coagulase-Negative Staphylococci Species (Ct 25.60428, High)	Coagulase-Negative Staphylococci Species (Ct 25.60428)	mecA	21.6711
65	Included	skin flora: present; Staphylococcus aureus: Absent; Streptococcus agalactiae: Absent; Pseudomonas aeruginosa: Absent	Staphylococcus aureus; Streptococcus agalactiae; Pseudomonas aeruginosa	Growth does not include S. aureus, beta-hemolytic Streptococci or P. aeruginosa	anaerobes: Absent	Coagulase-negative Staphylococci species (Ct 24.56312); Finegoldia magna (Ct 33.66148)	Coagulase-negative Staphylococci species				0		gram-positive cocci: High; gram-positive rods: None; gram-negative rods: None; WBC: None; epithelial cell: Low	Gram-positive cocci in clusters: High	L05.01	Pilonidal cyst with abscess	Finegoldia magna (Ct 33.66148)	20.51	TN	Fully Concordant	TN	High			High				Low			High	Extra High	Coagulase-Negative Staphylococci Species (Ct 24.56312, High); Finegoldia Magna (Ct 33.66148, Low)	Coagulase-Negative Staphylococci Species (Ct 24.56312); Finegoldia Magna (Ct 33.66148)	AAC(6)-Ib (aac(6)-Ib),Ant(3),APH(3)-VIb (aph(3)-VI; Sul Group; mecA	22.16125; 32.0209; 32.58969
66	Included	Pseudomonas fluorescens: High (not included in the panel)		Not covered by PCR Panel	anaerobes: Absent						0	Pseudomonas fluorescens	gram-positive cocci: None; gram-positive rods: None; gram-negative rods: High; WBC: None; epithelial cell: None		M86.672	Unmapped: M86.672		15.7	TN	Fully Concordant	TN	High					High						Extra High
67	Included	Escherichia coli: High; Group G Streptococcus: High		Group G Streptococcus not covered by PCR panel	anaerobes: Absent	Aerococcus urinae (Ct 33.34584); Coagulase-negative Staphylococci species (Ct 21.5); Enterococcus faecalis (Ct 26.32332); Escherichia coli (Ct 18.65653); Finegoldia magna (Ct 24.52489); Peptoniphilus Species (Ct 26.47168); Staphylococcus lugdunensis (Ct 30.55972)	Coagulase-negative Staphylococci species	Escherichia coli	Aerococcus urinae (Ct 33.34584); Enterococcus faecalis (Ct 26.32332); Escherichia coli (Ct 18.65653); Staphylococcus lugdunensis (Ct 30.55972)	Aerococcus urinae; Enterococcus faecalis; Staphylococcus lugdunensis	3	group g Streptococcus	gram-positive cocci: High; gram-positive rods: None; gram-negative rods: High; WBC: None; epithelial cell: Low	Gram-positive cocci in chains: High	L97.509	Non-pressure chronic ulcer of other part of unspecified foot with unspecified severity	Aerococcus urinae (Ct 33.34584); Finegoldia magna (Ct 24.52489); Peptoniphilus Species (Ct 26.47168)	14.74	TP	Partially Concordant	Partial TP	High			High		High		Low		High		Extra High	Aerococcus Urinae (Ct 33.34584, Low); Coagulase-Negative Staphylococci Species (Ct 21.5, Extra High); Enterococcus faecalis (Ct 26.32332, Medium to High); Escherichia Coli (Ct 18.65653, Extra High); Finegoldia Magna (Ct 24.52489, High); Peptoniphilus Ivorii (Ct 26.47168, Medium to High); Staphylococcus Lugdunensis (Ct 30.55972, Medium to Low)	Aerococcus Urinae (Ct 33.34584); Coagulase-Negative Staphylococci Species (Ct 21.5); Enterococcus faecalis (Ct 26.32332); Escherichia coli (Ct 18.65653); Finegoldia Magna (Ct 24.52489); Peptoniphilus Ivorii (Ct 26.47168); Staphylococcus Lugdunensis (Ct 30.55972)	Sul Group; Tet(A)/Tet(B)/Tet(S); Tet(M); mecA	25.10677; 25.89717; 28.51614; 32.70038
68	Included	Yeast: Moderate		Not specified	anaerobes: Absent	C. novyi A/B_C. septicum_H. histolytica_P. sordellii group (Ct 32); Candida glabrata (Ct 24.56314)		Candida glabrata	Candida glabrata (Ct 24.6); C. novyi A/B_C. septicum_H. histolytica_P. sordellii group (Ct 32.0)	C. novyi A/B_C. septicum_H. histolytica_P. sordellii group	4		gram-positive cocci: None; gram-positive rods: None; gram-negative rods: None; WBC: Present; epithelial cell: Low; Yeast: High		L97.525; E11.621	Non-pressure chronic ulcer of other part of left foot with necrosis of bone; Type 2 diabetes mellitus with foot ulcer		31.19	TP	Partially Concordant	Partial TP	Medium						Present	Low				Medium to Low	Sordellii (Ct 32.0, Low); Candida Glabrata (Ct 24.56314, High); P Sordellii (Ct 32.0, Low)	C. novyi A/B_C. septicum_H. histolytica_P. sordellii group (Ct 32.0); Candida Glabrata (Ct 24.56314)
69	Included	Yeast: Moderate		Not specified	anaerobes: Absent	Candida albicans (Ct 26.48328); Candida glabrata (Ct 25.34625); Coagulase-negative Staphylococci species (Ct 32.7); Enterococcus faecalis (Ct 21.13867)	Coagulase-negative Staphylococci species	Candida albicans	Candida albicans (Ct 26.5); Candida glabrata (Ct 25.3); Enterococcus faecalis (Ct 21.1)	Candida glabrata; Enterococcus faecalis	2		gram-positive cocci: High; gram-positive rods: None; gram-negative rods: None; WBC: None; epithelial cell: Low; Yeast: Moderate		L02.2; L02.5	Cutaneous abscess, furuncle and carbuncle of trunk; Cutaneous abscess of perineum		19.88	TP	Partially Concordant	Partial TP	High			High				Low				Extra High	Candida Albicans (Ct 26.48328, Medium to High); Candida Glabrata (Ct 25.34625, High); Coagulase-Negative Staphylococci Species (Ct 32.7, Low); Enterococcus faecalis (Ct 21.13867, Extra High)	Candida Albicans (Ct 26.48328); Candida Glabrata (Ct 25.34625); Coagulase-Negative Staphylococci Species (Ct 32.7); Enterococcus faecalis (Ct 21.13867)	Erm(A)/Erm(B); Tet(M)	20.60231; 21.15074
70	Included	Escherichia coli: High			Bacteroides vulgatus: High (not Covered by the panel)	Enterococcus faecalis (Ct 22.48222); Escherichia coli (Ct 18.11769); Finegoldia magna (Ct 32.03269); Peptoniphilus Species (Ct 30.72724); Staphylococcus aureus (Ct 30.93681)		Escherichia coli	Enterococcus faecalis (Ct 22.5); Escherichia coli (Ct 18.1); Staphylococcus aureus (Ct 30.9)	Enterococcus faecalis; Staphylococcus aureus	2	Bacteroides vulgatus	gram-positive cocci: Moderate; gram-positive rods: None; gram-negative rods: High; WBC: None; epithelial cell: Low		L97.521	Non-pressure chronic ulcer of other part of left foot limited to breakdown of skin	Finegoldia magna (Ct 32.03269); Peptoniphilus Species (Ct 30.72724)	15.95	TP	Partially Concordant	Partial TP	High			Medium		High		Low				Extra High	Enterococcus faecalis (Ct 22.48222, Extra High); Escherichia Coli (Ct 18.11769, Extra High); Finegoldia Magna (Ct 32.03269, Low); Peptoniphilus Ivorii (Ct 30.72724, Medium to Low); Staphylococcus aureus (Ct 30.93681, Medium to Low)	Enterococcus faecalis (Ct 22.48222); Escherichia coli (Ct 18.11769); Finegoldia Magna (Ct 32.03269); Peptoniphilus Ivorii (Ct 30.72724); Staphylococcus aureus (Ct 30.93681)	Tet(M)	22.1084
71	Included	Staphylococcus aureus: Moderate; Unidentified mixed growth (questionable significance): Present		Methicillin resistant; Negative for inducible clindamycin resistance; Additional organisms of questionable significance were isolated that normally do not warrant identification and susceptibilities.	Unidentified mixed growth (questionable significance): Present	Acinetobacter baumannii (Ct 19.89942); Enterococcus faecalis (Ct 24.39131); Finegoldia magna (Ct 19.05522); Peptoniphilus Species (Ct 28.05756); Staphylococcus aureus (Ct 18.6661); Stenotrophomonas maltophilia (Ct 19.23785); Streptococcus agalactiae (Ct 32.1692)		Staphylococcus aureus	Acinetobacter baumannii (Ct 19.9); Enterococcus faecalis (Ct 24.4); Staphylococcus aureus (Ct 18.7); Stenotrophomonas maltophilia (Ct 19.2); Streptococcus agalactiae (Ct 32.2)	Acinetobacter baumannii; Enterococcus faecalis; Stenotrophomonas maltophilia; Streptococcus agalactiae	4		gram-positive cocci: High; gram-positive rods: High; gram-negative rods: None; Gram-negative cocci: Low; WBC: Present; epithelial cell: Low	Gram-positive cocci in clusters: High	S99.822A	Other specified injuries of left foot, initial encounter	Finegoldia magna (Ct 19.05522); Peptoniphilus Species (Ct 28.05756)	14.37	TP	Unidentified Additional Organisms	Unidentified Additional Organisms	High			High	High		Present	Low			High	Extra High	Acinetobacter Baumannii (Ct 19.89942, Extra High); Enterococcus faecalis (Ct 24.39131, High); Finegoldia Magna (Ct 19.05522, Extra High); Peptoniphilus Ivorii (Ct 28.05756, Medium); Staphylococcus aureus (Ct 18.6661, Extra High); Stenotrophomonas Maltophilia (Ct 19.23785, Extra High); Streptococcus agalactiae (Ct 32.1692, Low)	Acinetobacter Baumannii (Ct 19.89942); Enterococcus faecalis (Ct 24.39131); Finegoldia Magna (Ct 19.05522); Peptoniphilus Ivorii (Ct 28.05756); Staphylococcus aureus (Ct 18.6661); Stenotrophomonas Maltophilia (Ct 19.23785); Streptococcus agalactiae (Ct 32.1692)	AAC(6)-Ib (aac(6)-Ib),Ant(3),APH(3)-VIb (aph(3)-VI; Erm(A)/Erm(B); Mef(A); OXA Group; Sul Group; Tet(A)/Tet(B)/Tet(S); Tet(M); mecA	16.96107; 17.91279; 18.40842; 19.5367; 19.77079; 20.67775; 32.9305; 32.98355
72	Inconclusive culture result	Unidentified mixed growth (questionable significance): Present		Growth did not detect the presence of S.aureus, beta-hemolytic Streptococci or P.aeruginosa)	anaerobes: Absent	Coagulase-negative Staphylococci species (Ct 26.6); Staphylococcus lugdunensis (Ct 23.83088)	Coagulase-negative Staphylococci species		Staphylococcus lugdunensis (Ct 23.8)	Staphylococcus lugdunensis	1		gram-positive cocci: Moderate; gram-positive rods: High; gram-negative rods: Moderate; WBC: None; epithelial cell: Low		S99.822A	Other specified injuries of left foot, initial encounter		20.56	Inconclusive culture result	Inconclusive culture result	Inconclusive culture result	High			Medium	High	Medium		Low				Extra High	Coagulase-Negative Staphylococci Species (Ct 26.6, Medium to High); Staphylococcus Lugdunensis (Ct 23.83088, High)	Coagulase-Negative Staphylococci Species (Ct 26.6); Staphylococcus Lugdunensis (Ct 23.83088)
73	Included	Pseudomonas aeruginosa: High			anaerobes: Absent	Pseudomonas aeruginosa (Ct 21.00631)		Pseudomonas aeruginosa	Pseudomonas aeruginosa (Ct 21.0)		0		gram-positive cocci: None; gram-positive rods: None; gram-negative rods: High; WBC: None; epithelial cell: Low		L97.303; L02.416	Non-pressure chronic ulcer of unspecified ankle with necrosis of muscle; Cutaneous abscess of right lower limb		18.03	TP	Fully Concordant	TP	High					High		Low				Extra High	Pseudomonas Aeruginosa (Ct 21.00631, Extra High)	Pseudomonas Aeruginosa (Ct 21.00631)
74	Included	skin flora: present; Staphylococcus aureus: Absent; Streptococcus agalactiae: Absent; Pseudomonas aeruginosa: Absent	Staphylococcus aureus; Streptococcus agalactiae; Pseudomonas aeruginosa	Growth does not include S. aureus, beta-hemolytic Streptococci or P. aeruginosa	Unidentified mixed growth (questionable significance): Present	Finegoldia magna (Ct 30.28865); Peptoniphilus Species (Ct 32.90648)					0		gram-positive cocci: None; gram-positive rods: None; gram-negative rods: None; WBC: None; epithelial cell: None; Organims: None		L02.31; T81.31XA	Cutaneous abscess of buttock; Unmapped: T81.31XA	Finegoldia magna (Ct 30.28865); Peptoniphilus Species (Ct 32.90648)	29.46	TN	Fully Concordant	TN	Medium											Medium	Finegoldia Magna (Ct 30.28865, Medium to Low); Peptoniphilus Ivorii (Ct 32.90648, Low)	Finegoldia Magna (Ct 30.28865); Peptoniphilus Ivorii (Ct 32.90648)	Erm(A)/Erm(B); Tet(M)	31.96444; 33.80295
75	Included	Staphylococcus aureus: High			anaerobes: Absent	Acinetobacter baumannii (Ct 26.09359); Finegoldia magna (Ct 23.25392); Staphylococcus aureus (Ct 18.61798)		Staphylococcus aureus	Acinetobacter baumannii (Ct 26.1); Staphylococcus aureus (Ct 18.6)	Acinetobacter baumannii	1		gram-positive cocci: None; gram-positive rods: High; gram-negative rods: None; WBC: None; epithelial cell: None		L97.922; E11.622	Unmapped: L97.922; Type 2 diabetes mellitus with other skin ulcer	Finegoldia magna (Ct 23.25392)	15.51	TP	Unidentified Additional Organisms	Unidentified Additional Organisms	High				High							Extra High	Acinetobacter Baumannii (Ct 26.09359, Medium to High); Finegoldia Magna (Ct 23.25392, High); Staphylococcus aureus (Ct 18.61798, Extra High)	Acinetobacter Baumannii (Ct 26.09359); Finegoldia Magna (Ct 23.25392); Staphylococcus aureus (Ct 18.61798)	AAC(6)-Ib (aac(6)-Ib),Ant(3),APH(3)-VIb (aph(3)-VI; OXA Group; Sul Group; Tet(A)/Tet(B)/Tet(S); Tet(M)	24.81151; 24.9187; 25.01385; 25.67866; 25.79211
76	Included	skin flora: present; Staphylococcus aureus: Absent; Streptococcus agalactiae: Absent; Pseudomonas aeruginosa: Absent	Staphylococcus aureus; Streptococcus agalactiae; Pseudomonas aeruginosa	Growth does not include S. aureus, beta-hemolytic Streptococci or P. aeruginosa	anaerobes: Absent	Coagulase-negative Staphylococci species (Ct 32.39764)	Coagulase-negative Staphylococci species				0		gram-positive cocci: None; gram-positive rods: None; gram-negative rods: None; WBC: None; epithelial cell: None		L97.516; E11.621	Non-pressure chronic ulcer of other part of right foot with bone involvement without evidence of necrosis; Type 2 diabetes mellitus with foot ulcer		26.41	TN	Fully Concordant	TN	Medium											Medium to High	Coagulase-Negative Staphylococci Species (Ct 32.39764, Low)	Coagulase-Negative Staphylococci Species (Ct 32.39764)	mecA	27.5719
77	Inconclusive culture result	Unidentified mixed growth (questionable significance): Present		Growth did not detect the presence of S.aureus, beta-hemolytic Streptococci or P.aeruginosa)	anaerobes: Absent	Coagulase-negative Staphylococci species (Ct 33.89526); Enterobacter cloacae (Ct 18.48356); Enterococcus faecalis (Ct 29.85616); Klebsiella oxytoca (Ct 24.56879)	Coagulase-negative Staphylococci species		Enterobacter cloacae (Ct 18.5); Enterococcus faecalis (Ct 29.9); Klebsiella oxytoca (Ct 24.6)	Enterobacter cloacae; Enterococcus faecalis; Klebsiella oxytoca	3		gram-positive cocci: Low; gram-positive rods: None; gram-negative rods: Low; WBC: None; epithelial cell: Low	Gram-positive cocci in pairs: low	E11.65; E11.621; L97.525	Type 2 diabetes mellitus with hyperglycemia; Type 2 diabetes mellitus with foot ulcer; Unmapped: L97.525		15.53	Inconclusive culture result	Inconclusive culture result	Inconclusive culture result	High			Low		Low		Low	Low			Extra High	Coagulase-Negative Staphylococci Species (Ct 33.89526, Low); Enterobacter Cloacae (Ct 18.48356, Extra High); Enterococcus faecalis (Ct 29.85616, Medium); Klebsiella Oxytoca (Ct 24.56879, High)	Coagulase-Negative Staphylococci Species (Ct 33.89526); Enterobacter Cloacae (Ct 18.48356); Enterococcus faecalis (Ct 29.85616); Klebsiella Oxytoca (Ct 24.56879)	Erm(A)/Erm(B); Mef(A); Tet(M); ampC; mecA	17.60831; 26.82247; 27.7367; 29.18303; 31.33382
78	Included	Pseudomonas aeruginosa: High; Unidentified mixed growth (questionable significance): Present			anaerobes: Absent	Coagulase-negative Staphylococci species (Ct 29.53844); Enterococcus faecalis (Ct 17.96806); Finegoldia magna (Ct 31.67036); Peptoniphilus Species (Ct 32.75742); Pseudomonas aeruginosa (Ct 20.4856)	Coagulase-negative Staphylococci species	Pseudomonas aeruginosa	Enterococcus faecalis (Ct 18.0); Pseudomonas aeruginosa (Ct 20.5)	Enterococcus faecalis	1		gram-positive cocci: High; gram-positive rods: None; gram-negative rods: High; WBC: None; epithelial cell: None		I87.311	Chronic venous hypertension with ulcer of right lower extremity	Finegoldia magna (Ct 31.67036); Peptoniphilus Species (Ct 32.75742)	16.21	TP	Unidentified Additional Organisms	Unidentified Additional Organisms	High			High		High						Extra High	Coagulase-Negative Staphylococci Species (Ct 29.53844, Medium); Enterococcus faecalis (Ct 17.96806, Extra High); Finegoldia Magna (Ct 31.67036, Medium to Low); Peptoniphilus Ivorii (Ct 32.75742, Low); Pseudomonas Aeruginosa (Ct 20.4856, Extra High)	Coagulase-Negative Staphylococci Species (Ct 29.53844); Enterococcus faecalis (Ct 17.96806); Finegoldia Magna (Ct 31.67036); Peptoniphilus Ivorii (Ct 32.75742); Pseudomonas Aeruginosa (Ct 20.4856)	Erm(A)/Erm(B); Tet(M); mecA	26.46781; 26.83273; 28.45085
79	Included	Staphylococcus aureus: High			anaerobes: Absent	Coagulase-negative Staphylococci species (Ct 28.17304); Finegoldia magna (Ct 23.38701); Staphylococcus aureus (Ct 21.78876); Staphylococcus lugdunensis (Ct 32.78922)	Coagulase-negative Staphylococci species	Staphylococcus aureus	Staphylococcus aureus (Ct 21.8); Staphylococcus lugdunensis (Ct 32.8)	Staphylococcus lugdunensis	1		gram-positive cocci: High; gram-positive rods: None; gram-negative rods: None; WBC: None; epithelial cell: Moderate		S91.101D; E11.621; L97.512	Unspecified open wound, right great toe, subsequent encounter; Type 2 diabetes mellitus with foot ulcer; Non-pressure chronic ulcer of other part of right foot with fat layer exposed	Finegoldia magna (Ct 23.38701)	21.57	TP	Partially Concordant	Partial TP	High			High				Medium				Extra High	Coagulase-Negative Staphylococci Species (Ct 28.17304, Medium); Finegoldia Magna (Ct 23.38701, High); Staphylococcus aureus (Ct 21.78876, Extra High); Staphylococcus Lugdunensis (Ct 32.78922, Low)	Coagulase-Negative Staphylococci Species (Ct 28.17304); Finegoldia Magna (Ct 23.38701); Staphylococcus aureus (Ct 21.78876); Staphylococcus Lugdunensis (Ct 32.78922)	Tet(M); mecA	24.55666; 24.94608
80	Included				anaerobes: Absent						0		gram-positive cocci: None; gram-positive rods: None; gram-negative rods: None; WBC: None; epithelial cell: Low; Organisms: None		L03.039; E11.621	Cellulitis of unspecified toe; Type 2 diabetes mellitus with foot ulcer		35.27	TN	Fully Concordant	TN	Very Low							Low				Very Low or Negative
81	Included	Morganella morganii: High; skin flora: present			Unidentified mixed growth (questionable significance): Present	Coagulase-negative Staphylococci species (Ct 30.22343); Finegoldia magna (Ct 32.3765); Morganella morganii (Ct 16.12808); Peptoniphilus Species (Ct 30.23159); Peptostreptococcus anaerobius (Ct 27.02541)	Coagulase-negative Staphylococci species	Morganella morganii	Morganella morganii (Ct 16.1); Peptostreptococcus anaerobius (Ct 27.0)	Peptostreptococcus anaerobius	1		gram-positive cocci: Low; gram-positive rods: None; gram-negative rods: None; WBC: None; epithelial cell: None		L97.522; E11.621	Non-pressure chronic ulcer of other part of left foot with fat layer exposed; Type 2 diabetes mellitus with foot ulcer	Finegoldia magna (Ct 32.3765); Peptoniphilus Species (Ct 30.23159)	15.13	TP	Fully Concordant	TP	High			Low								Extra High	Coagulase-Negative Staphylococci Species (Ct 30.22343, Medium to Low); Finegoldia Magna (Ct 32.3765, Low); Morganella Morganii (Ct 16.12808, Extra High); Peptoniphilus Ivorii (Ct 30.23159, Medium to Low); Peptostreptococcus Anaerobius (Ct 27.02541, Medium to High)	Coagulase-Negative Staphylococci Species (Ct 30.22343); Finegoldia Magna (Ct 32.3765); Morganella Morganii (Ct 16.12808); Peptoniphilus Ivorii (Ct 30.23159); Peptostreptococcus Anaerobius (Ct 27.02541)	DHA; Erm(A)/Erm(B); Tet(M); mecA	16.29097; 20.55068; 23.69698; 28.46123
82	Included	skin flora: present; Staphylococcus aureus: Absent; Streptococcus agalactiae: Absent; Pseudomonas aeruginosa: Absent	Staphylococcus aureus; Streptococcus agalactiae; Pseudomonas aeruginosa	Growth does not include S. aureus, beta-hemolytic Streptococci or P. aeruginosa	anaerobes: Absent						0		gram-positive cocci: None; gram-positive rods: None; gram-negative rods: None; WBC: None; epithelial cell: Low		L97.529	Non-pressure chronic ulcer of other part of left foot with unspecified severity		35	TN	Fully Concordant	TN	None							Low
83	Included	Staphylococcus aureus: High		Methicillin resistant but Negative for inducible clindamycin resistance	Unidentified mixed growth (questionable significance): Present	Enterococcus faecalis (Ct 23.70291); Finegoldia magna (Ct 29.91839); Peptoniphilus Species (Ct 33.55804); Peptostreptococcus anaerobius (Ct 27.69745); Staphylococcus aureus (Ct 21.43809); Viridans Streptococci (Ct 27.19667)		Staphylococcus aureus	Enterococcus faecalis (Ct 23.7); Peptostreptococcus anaerobius (Ct 27.7); Staphylococcus aureus (Ct 21.4); Viridans Streptococci (Ct 27.2)	Enterococcus faecalis; Peptostreptococcus anaerobius; Viridans Streptococci	3		gram-positive cocci: High; gram-positive rods: None; gram-negative rods: Moderate; WBC: None; epithelial cell: None	Gram-positive cocci in pairs: High; Gram-positive cocci in chains: Moderate; Gram-positive cocci in clusters: Moderate	L97.516	Non-pressure chronic ulcer of other part of right foot with bone involvement without evidence of necrosis	Finegoldia magna (Ct 29.91839); Peptoniphilus Species (Ct 33.55804)	20.67	TP	Partially Concordant	Partial TP	High			High		Medium			High	Medium	Medium	Extra High	Enterococcus faecalis (Ct 23.70291, High); Finegoldia Magna (Ct 29.91839, Medium); Peptoniphilus Ivorii (Ct 33.55804, Low); Peptostreptococcus Anaerobius (Ct 27.69745, Medium to High); Staphylococcus aureus (Ct 21.43809, Extra High); Viridans Streptococci (Ct 27.19667, Medium to High)	Enterococcus faecalis (Ct 23.70291); Finegoldia Magna (Ct 29.91839); Peptoniphilus Ivorii (Ct 33.55804); Peptostreptococcus Anaerobius (Ct 27.69745); Staphylococcus aureus (Ct 21.43809); Viridans Streptococci (Ct 27.19667)	Sul Group; Tet(M); mecA	20.52571; 23.641; 29.26687
84	Included	Staphylococcus aureus: Moderate; Unidentified mixed growth (questionable significance): Present		Methicillin resistant but Negative for inducible clindamycin resistance; Additional organisms of questionable significance were isolated that normally do not warrant identification and susceptibilities.	anaerobes: Absent	Coagulase-negative Staphylococci species (Ct 31.31591); Staphylococcus aureus (Ct 22.40862)	Coagulase-negative Staphylococci species	Staphylococcus aureus	Staphylococcus aureus (Ct 22.4)		0		gram-positive cocci: High; gram-positive rods: None; gram-negative rods: None; WBC: None; epithelial cell: Low		L97.512	Non-pressure chronic ulcer of other part of right foot with fat layer exposed		19.99	TP	Unidentified Additional Organisms	Unidentified Additional Organisms	High			High				Low				Extra High	Coagulase-Negative Staphylococci Species (Ct 31.31591, Medium to Low); Staphylococcus aureus (Ct 22.40862, Extra High)	Coagulase-Negative Staphylococci Species (Ct 31.31591); Staphylococcus aureus (Ct 22.40862)	mecA	21.1133
85	Inconclusive culture result	Unidentified mixed growth (questionable significance): Present		Growth did not detect the presence of S.aureus, beta-hemolytic Streptococci or P.aeruginosa)	anaerobes: Absent	Coagulase-negative Staphylococci species (Ct 35.69822); Finegoldia magna (Ct 25.8419); Peptoniphilus Species (Ct 26.83604); Viridans Streptococci (Ct 25.36658)	Coagulase-negative Staphylococci species		Viridans Streptococci (Ct 25.4)	Viridans Streptococci	1		gram-positive cocci: High; gram-positive rods: None; gram-negative rods: High; WBC: None; epithelial cell: Low		L97.412	Non-pressure chronic ulcer of right heel and midfoot with fat layer exposed	Finegoldia magna (Ct 25.8419); Peptoniphilus Species (Ct 26.83604)	24.33	Inconclusive culture result	Inconclusive culture result	Inconclusive culture result	High			High		High		Low				High	Coagulase-Negative Staphylococci Species (Ct 35.69822, Very Low or Negative); Finegoldia Magna (Ct 25.8419, High); Peptoniphilus Ivorii (Ct 26.83604, Medium to High); Viridans Streptococci (Ct 25.36658, High)	Coagulase-Negative Staphylococci Species (Ct 35.69822); Finegoldia Magna (Ct 25.8419); Peptoniphilus Ivorii (Ct 26.83604); Viridans Streptococci (Ct 25.36658)	Mef(A); Tet(M); mecA	27.70674; 31.89009; 34.14981
86	Included	Staphylococcus aureus: High			Finegoldia magna: High	Finegoldia magna (Ct 19.844); Peptoniphilus Species (Ct 21.28228); Staphylococcus aureus (Ct 24.67283)		finegoldia magna; Staphylococcus aureus	Staphylococcus aureus (Ct 24.7)		0		gram-positive cocci: Low; gram-positive rods: None; gram-negative rods: None; WBC: None; epithelial cell: None		L97.525	Non-pressure chronic ulcer of other part of left foot with muscle involvement without evidence of necrosis	Finegoldia magna (Ct 19.844); Peptoniphilus Species (Ct 21.28228)	19.13	TP	Fully Concordant	TP	High			Low								Extra High	Finegoldia Magna (Ct 19.844, Extra High); Peptoniphilus Ivorii (Ct 21.28228, Extra High); Staphylococcus aureus (Ct 24.67283, High)	Finegoldia Magna (Ct 19.844); Peptoniphilus Ivorii (Ct 21.28228); Staphylococcus aureus (Ct 24.67283)	Tet(M)	20.085
87	Included				anaerobes: Absent						0		gram-positive cocci: None; gram-positive rods: None; gram-negative rods: None; WBC: Present; epithelial cell: Low		L98.491	Non-pressure chronic ulcer of skin of other sites limited to breakdown of skin		35	TN	Fully Concordant	TN	None						Present	Low
88	Included	Staphylococcus aureus: High		Methicillin resistant but Negative for inducible clindamycin resistance	anaerobes: Absent	Staphylococcus aureus (Ct 26.37015)		Staphylococcus aureus	Staphylococcus aureus (Ct 26.4)		0		gram-positive cocci: Low; gram-positive rods: None; gram-negative rods: None; WBC: None; epithelial cell: None		M86.171; L97.571	Other acute osteomyelitis, right ankle and foot; Unmapped: L97.571		24.43	TP	Fully Concordant	TP	High			Low								High	Staphylococcus aureus (Ct 26.37015, Medium to High)	Staphylococcus aureus (Ct 26.37015)	mecA	25.1206
89	Included	Staphylococcus aureus: High		Methicillin resistant but Negative for inducible clindamycin resistance	anaerobes: Absent	Enterobacter cloacae (Ct 17.97823); Pseudomonas aeruginosa (Ct 26.50058); Staphylococcus aureus (Ct 20.6959)		Staphylococcus aureus	Enterobacter cloacae (Ct 18.0); Pseudomonas aeruginosa (Ct 26.5); Staphylococcus aureus (Ct 20.7)	Enterobacter cloacae; Pseudomonas aeruginosa	2		gram-positive cocci: High; gram-positive rods: None; gram-negative rods: High; WBC: None; epithelial cell: None		L08.0; B95.2; B95.7; B96.5	Pyoderma; Streptococcus agalactiae infection (as cause of other conditions); Staphylococcus species infection (as cause of other conditions); Pseudomonas aeruginosa infection (as cause of other conditions)		14.78	TP	Partially Concordant	Partial TP	High			High		High						Extra High	Enterobacter Cloacae (Ct 17.97823, Extra High); Pseudomonas Aeruginosa (Ct 26.50058, Medium to High); Staphylococcus aureus (Ct 20.6959, Extra High)	Enterobacter Cloacae (Ct 17.97823); Pseudomonas Aeruginosa (Ct 26.50058); Staphylococcus aureus (Ct 20.6959)	ampC; mecA	17.15789; 20.03103
90	Included	skin flora: present; Staphylococcus aureus: Absent; Streptococcus agalactiae: Absent; Pseudomonas aeruginosa: Absent	Staphylococcus aureus; Streptococcus agalactiae; Pseudomonas aeruginosa	Growth does not include S. aureus, beta-hemolytic Streptococci or P. aeruginosa	Unidentified mixed growth (questionable significance): Present						0		gram-positive cocci: Moderate; gram-positive rods: None; gram-negative rods: Low; WBC: Present; epithelial cell: None		E11.621; L97	Type 2 diabetes mellitus with foot ulcer; Non-pressure chronic ulcer of lower limb, not elsewhere classified		23.12	TN	Fully Concordant	TN	High			Medium		Low	Present					High			Mef(A); Tet(M)	28.16722; 29.07044
91	Included	skin flora: present; Staphylococcus aureus: Absent; Streptococcus agalactiae: Absent; Pseudomonas aeruginosa: Absent	Staphylococcus aureus; Streptococcus agalactiae; Pseudomonas aeruginosa	Growth does not include S. aureus, beta-hemolytic Streptococci or P. aeruginosa	anaerobes: Absent	Coagulase-negative Staphylococci species (Ct 28.93391); Finegoldia magna (Ct 20.3433); Peptoniphilus Species (Ct 22.19891)	Coagulase-negative Staphylococci species				0		gram-positive cocci: High; gram-positive rods: None; gram-negative rods: None; WBC: None; epithelial cell: None		L97.522	Non-pressure chronic ulcer of other part of left foot with fat layer exposed	Finegoldia magna (Ct 20.3433); Peptoniphilus Species (Ct 22.19891)	20.69	TN	Fully Concordant	TN	High			High								Extra High	Coagulase-Negative Staphylococci Species (Ct 28.93391, Medium); Finegoldia Magna (Ct 20.3433, Extra High); Peptoniphilus Ivorii (Ct 22.19891, Extra High)	Coagulase-Negative Staphylococci Species (Ct 28.93391); Finegoldia Magna (Ct 20.3433); Peptoniphilus Ivorii (Ct 22.19891)	mecA	28.6552
92	Included	Staphylococcus aureus: High; Unidentified mixed growth (questionable significance): Present		Additional organisms of questionable significance were isolated that normally do not warrant identification and susceptibilities.	anaerobes: Absent	Escherichia coli (Ct 27.32881); Finegoldia magna (Ct 32.9929); Peptostreptococcus anaerobius (Ct 33.12706); Staphylococcus aureus (Ct 26.99213); Streptococcus agalactiae (Ct 25.37312)		Staphylococcus aureus	Escherichia coli (Ct 27.3); Peptostreptococcus anaerobius (Ct 33.1); Staphylococcus aureus (Ct 27.0); Streptococcus agalactiae (Ct 25.4)	Escherichia coli; Peptostreptococcus anaerobius; Streptococcus agalactiae	3		gram-positive cocci: High; gram-positive rods: None; gram-negative rods: None; WBC: None; epithelial cell: Low	Gram-positive cocci in clusters: High	L89.892	Pressure ulcer of other site, stage 2	Finegoldia magna (Ct 32.9929)	22.51	TP	Unidentified Additional Organisms	Unidentified Additional Organisms	High			High				Low			High	Extra High	Escherichia Coli (Ct 27.32881, Medium to High); Finegoldia Magna (Ct 32.9929, Low); Peptostreptococcus Anaerobius (Ct 33.12706, Low); Staphylococcus aureus (Ct 26.99213, Medium to High); Streptococcus agalactiae (Ct 25.37312, High)	Escherichia coli (Ct 27.32881); Finegoldia Magna (Ct 32.9929); Peptostreptococcus Anaerobius (Ct 33.12706); Staphylococcus aureus (Ct 26.99213); Streptococcus agalactiae (Ct 25.37312)	Erm(A)/Erm(B); Tet(M); mecA	24.81934; 31.11534; 33.48857
93	Included	Pseudomonas aeruginosa: Moderate; Staphylococcus aureus: Low; Streptococcus agalactiae: High; Unidentified mixed growth (questionable significance): Present		Additional organisms of questionable significance were isolated that normally do not warrant identification and susceptibilities.	Bacteroides fragilis group: High	Citrobacter freundii (Ct 17.6869); Enterococcus faecalis (Ct 27.19483); Escherichia coli (Ct 24.64693); Finegoldia magna (Ct 24.0014); Klebsiella oxytoca (Ct 22.38837); Klebsiella pneumoniae (Ct 19.81588); Peptoniphilus Species (Ct 25.59541); Pseudomonas aeruginosa (Ct 26.29798); Staphylococcus aureus (Ct 30.0671); Streptococcus agalactiae (Ct 28.92234)		Pseudomonas aeruginosa; Staphylococcus aureus; Streptococcus agalactiae	Citrobacter freundii (Ct 17.7); Enterococcus faecalis (Ct 27.2); Escherichia coli (Ct 24.6); Klebsiella oxytoca (Ct 22.4); Klebsiella pneumoniae (Ct 19.8); Pseudomonas aeruginosa (Ct 26.3); Staphylococcus aureus (Ct 30.1); Streptococcus agalactiae (Ct 28.9)	Citrobacter freundii; Enterococcus faecalis; Escherichia coli; Klebsiella oxytoca; Klebsiella pneumoniae	5	Bacteroides fragilis group	gram-positive cocci: Low; gram-positive rods: None; gram-negative rods: High; WBC: None; epithelial cell: Low		I70.25	Atherosclerosis of native arteries of other extremities with ulceration	Finegoldia magna (Ct 24.0014); Peptoniphilus Species (Ct 25.59541)	14.96	TP	Unidentified Additional Organisms	Unidentified Additional Organisms	High			Low		High		Low				Extra High	Citrobacter Freundii (Ct 17.6869, Extra High); Enterococcus faecalis (Ct 27.19483, Medium to High); Escherichia Coli (Ct 24.64693, High); Finegoldia Magna (Ct 24.0014, High); Klebsiella Oxytoca (Ct 22.38837, Extra High); Klebsiella Pneumoniae (Ct 19.81588, Extra High); Peptoniphilus Ivorii (Ct 25.59541, High); Pseudomonas Aeruginosa (Ct 26.29798, Medium to High); Staphylococcus aureus (Ct 30.0671…	Citrobacter Freundii (Ct 17.6869); Enterococcus faecalis (Ct 27.19483); Escherichia coli (Ct 24.64693); Finegoldia Magna (Ct 24.0014); Klebsiella Oxytoca (Ct 22.38837); Klebsiella Pneumoniae (Ct 19.81588); Peptoniphilus Ivorii (Ct 25.59541); Pseudomonas Aeruginosa (Ct 26.29798); Staphylococcus aureus (Ct 30.0671); Streptococcus agalactiae (Ct 28.92234)	BIL/LAT/CMY; Mef(A); Qnr Group; SHV; Sul Group; Tet(M)	17.82855; 18.88678; 23.56552; 24.83233; 25.03506; 35.20541
94	Included				anaerobes: Absent						0		gram-positive cocci: None; gram-positive rods: None; gram-negative rods: None; WBC: None; epithelial cell: None		T81.31	Infection due to central venous catheter		34.55	TN	Fully Concordant	TN	Low											Very Low or Negative
95	Included	Staphylococcus aureus: High; Unidentified mixed growth (questionable significance): Present		Additional organisms of questionable significance were isolated that normally do not warrant identification and susceptibilities	anaerobes: Absent	Actinotignum schaalii (Ct 31.13635); Enterobacter cloacae (Ct 17.30813); Enterococcus faecalis (Ct 26.62326); Finegoldia magna (Ct 25.97783); Peptoniphilus Species (Ct 28.61366); Staphylococcus aureus (Ct 22.15444)		Staphylococcus aureus	Enterobacter cloacae (Ct 17.3); Enterococcus faecalis (Ct 26.6); Staphylococcus aureus (Ct 22.2)	Enterobacter cloacae; Enterococcus faecalis	2		gram-positive cocci: High; gram-positive rods: Low; gram-negative rods: High; WBC: None; epithelial cell: None		L97.51	Non-pressure chronic ulcer of other part of right foot	Actinotignum schaalii (Ct 31.13635); Finegoldia magna (Ct 25.97783); Peptoniphilus Species (Ct 28.61366)	14.62	TP	Unidentified Additional Organisms	Unidentified Additional Organisms	High			High	Low	High						Extra High	Actinotignum Schaalii (Ct 31.13635, Medium to Low); Coagulase-Negative Staphylococci Species (Ct 34.13509, Very Low or Negative); Enterobacter Cloacae (Ct 17.30813, Extra High); Enterococcus faecalis (Ct 26.62326, Medium to High); Finegoldia Magna (Ct 25.97783, High); Peptoniphilus Ivorii (Ct 28.61366, Medium); Staphylococcus aureus (Ct 22.15444, Extra High)	Actinotignum Schaalii (Ct 31.13635); Coagulase-Negative Staphylococci Species (Ct 34.13509); Enterobacter Cloacae (Ct 17.30813); Enterococcus faecalis (Ct 26.62326); Finegoldia Magna (Ct 25.97783); Peptoniphilus Ivorii (Ct 28.61366); Staphylococcus aureus (Ct 22.15444)	Erm(A)/Erm(B); Tet(M); ampC; mecA	16.55622; 25.5363; 26.96219; 33.57551
96	Included	skin flora: present; Staphylococcus aureus: Absent; Streptococcus agalactiae: Absent; Pseudomonas aeruginosa: Absent	Staphylococcus aureus; Streptococcus agalactiae; Pseudomonas aeruginosa	Growth does not include S. aureus, beta-hemolytic Streptococci or P. aeruginosa	anaerobes: Absent	Coagulase-negative Staphylococci species (Ct 23.61504); Corynebacterium riegelii (Ct 33.1334)	Coagulase-negative Staphylococci species				1		gram-positive cocci: High; gram-positive rods: None; gram-negative rods: None; WBC: None; epithelial cell: None	Gram-positive cocci in clusters: High	Rash	Rash		20.8	TN	Fully Concordant	TN	High			High							High	Extra High	Coagulase-Negative Staphylococci Species (Ct 23.61504, High); Corynebacterium Riegelii (Ct 33.1334, Low)	Coagulase-Negative Staphylococci Species (Ct 23.61504); Corynebacterium Riegelii (Ct 33.1334)	Erm(A)/Erm(B); Sul Group; Tet(M); mecA	27.26885; 27.66309; 28.04418; 31.45786
97	Included	skin flora: present; Staphylococcus aureus: Absent; Streptococcus agalactiae: Absent; Pseudomonas aeruginosa: Absent	Staphylococcus aureus; Streptococcus agalactiae; Pseudomonas aeruginosa	Growth does not include S. aureus, beta-hemolytic Streptococci or P. aeruginosa	Unidentified mixed growth (questionable significance): Present						0		gram-positive cocci: Low; gram-positive rods: None; gram-negative rods: None; WBC: Present; epithelial cell: Low		L03.116	Cellulitis of left lower limb		14.99	TN	Fully Concordant	TN	High			Low			Present	Low				Extra High			Tet(M)	22.9017
98	Included	Staphylococcus aureus: High; Unidentified mixed growth (questionable significance): Present		Additional organisms of questionable significance were isolated that normally do not warrant identification and susceptibilities	anaerobes: Absent	Actinotignum schaalii (Ct 32.59917); Coagulase-negative Staphylococci species (Ct 31.82697); Enterococcus faecalis (Ct 23.08714); Finegoldia magna (Ct 28.90504); Klebsiella oxytoca (Ct 26.80423); Peptoniphilus Species (Ct 29.84538); Staphylococcus aureus (Ct 26.45017)	Coagulase-negative Staphylococci species	Staphylococcus aureus	Enterococcus faecalis (Ct 23.1); Klebsiella oxytoca (Ct 26.8); Staphylococcus aureus (Ct 26.5)	Enterococcus faecalis; Klebsiella oxytoca	2		gram-positive cocci: Moderate; gram-positive rods: Low; gram-negative rods: Low; WBC: None; epithelial cell: None		L08.0; B95.7	Pyoderma; Staphylococcus species infection (as cause of other conditions)	Actinotignum schaalii (Ct 32.59917); Finegoldia magna (Ct 28.90504); Peptoniphilus Species (Ct 29.84538)	21.18	TP	Unidentified Additional Organisms	Unidentified Additional Organisms	High			Medium	Low	Low						Extra High	Actinotignum Schaalii (Ct 32.59917, Low); Coagulase-Negative Staphylococci Species (Ct 31.82697, Medium to Low); Enterococcus faecalis (Ct 23.08714, High); Finegoldia Magna (Ct 28.90504, Medium); Klebsiella Oxytoca (Ct 26.80423, Medium to High); Peptoniphilus Ivorii (Ct 29.84538, Medium); Staphylococcus aureus (Ct 26.45017, Medium to High)	Actinotignum Schaalii (Ct 32.59917); Coagulase-Negative Staphylococci Species (Ct 31.82697); Enterococcus faecalis (Ct 23.08714); Finegoldia Magna (Ct 28.90504); Klebsiella Oxytoca (Ct 26.80423); Peptoniphilus Ivorii (Ct 29.84538); Staphylococcus aureus (Ct 26.45017)	Erm(A)/Erm(B); Tet(M); mecA	22.66081; 23.2651; 30.90372
99	Included	Staphylococcus lugdunensis: Low			anaerobes: Absent	Coagulase-negative Staphylococci species (Ct 23.6); Staphylococcus lugdunensis (Ct 28.32919)	Coagulase-negative Staphylococci species	Staphylococcus lugdunensis	Staphylococcus lugdunensis (Ct 28.3)		0		gram-positive cocci: Low; gram-positive rods: None; gram-negative rods: None; WBC: None; epithelial cell: Low		L02.612	Cutaneous abscess of left foot		26.96	TP	Fully Concordant	TP	Medium			Low				Low				Medium to High	Coagulase-Negative Staphylococci Species (Ct 23.6, High); Staphylococcus Lugdunensis (Ct 28.32919, Medium)	Coagulase-Negative Staphylococci Species (Ct 23.6); Staphylococcus Lugdunensis (Ct 28.32919)
100	Included	Staphylococcus aureus: High			anaerobes: Absent	Staphylococcus aureus (Ct 31.31074)		Staphylococcus aureus	Staphylococcus aureus (Ct 31.3)		0		gram-positive cocci: High; gram-positive rods: None; gram-negative rods: None; WBC: None; epithelial cell: None			No ICD-10 Code Provided		29.75	TP	Fully Concordant	TP	Medium			High								Medium	Staphylococcus aureus (Ct 31.31074, Medium to Low)	Staphylococcus aureus (Ct 31.31074)
101	Included	Pseudomonas aeruginosa: High; skin flora: present			anaerobes: Absent	Coagulase-negative Staphylococci species (Ct 20.36966); Enterococcus faecalis (Ct 18.67898); Finegoldia magna (Ct 18.10425); Pseudomonas aeruginosa (Ct 16.70252); Staphylococcus lugdunensis (Ct 24.48639)	Coagulase-negative Staphylococci species	Pseudomonas aeruginosa	Enterococcus faecalis (Ct 18.7); Pseudomonas aeruginosa (Ct 16.7); Staphylococcus lugdunensis (Ct 24.5)	Enterococcus faecalis; Staphylococcus lugdunensis	2		gram-positive cocci: None; gram-positive rods: High; gram-negative rods: None; WBC: None; epithelial cell: Low		L03.116; L97	Cellulitis of left lower limb; Non-pressure chronic ulcer of lower limb, not elsewhere classified	Finegoldia magna (Ct 18.10425)	14.25	TP	Partially Concordant	Partial TP	High				High			Low				Extra High	Coagulase-Negative Staphylococci Species (Ct 20.36966, Extra High); Enterococcus faecalis (Ct 18.67898, Extra High); Finegoldia Magna (Ct 18.10425, Extra High); Pseudomonas Aeruginosa (Ct 16.70252, Extra High); Staphylococcus Lugdunensis (Ct 24.48639, High)	Coagulase-Negative Staphylococci Species (Ct 20.36966); Enterococcus faecalis (Ct 18.67898); Finegoldia Magna (Ct 18.10425); Pseudomonas Aeruginosa (Ct 16.70252); Staphylococcus Lugdunensis (Ct 24.48639)	Tet(M); mecA	18.53219; 20.16888
102	Inconclusive culture result	Unidentified mixed growth (questionable significance): Present		Growth did not detect the presence of S.aureus, beta-hemolytic Streptococci or P.aeruginosa)	anaerobes: Absent	Coagulase-negative Staphylococci species (Ct 27.53341); Enterococcus faecalis (Ct 19.15452); Proteus mirabilis (Ct 19.26634); Staphylococcus saprophyticus (Ct 35.50024)	Coagulase-negative Staphylococci species		Enterococcus faecalis (Ct 19.2); Proteus mirabilis (Ct 19.3); Staphylococcus saprophyticus (Ct 35.5)	Enterococcus faecalis; Proteus mirabilis; Staphylococcus saprophyticus	3		gram-positive cocci: Low; gram-positive rods: None; gram-negative rods: High; WBC: None; epithelial cell: None		E11.621; L89	Type 2 diabetes mellitus with foot ulcer; Pressure ulcer		16.15	Inconclusive culture result	Inconclusive culture result	Inconclusive culture result	High			Low		High						Extra High	Coagulase-Negative Staphylococci Species (Ct 27.53341, Medium to High); Enterococcus faecalis (Ct 19.15452, Extra High); Proteus Mirabilis (Ct 19.26634, Extra High); Staphylococcus Saprophyticus (Ct 35.50024, Very Low or Negative)	Coagulase-Negative Staphylococci Species (Ct 27.53341); Enterococcus faecalis (Ct 19.15452); Proteus Mirabilis (Ct 19.26634); Staphylococcus Saprophyticus (Ct 35.50024)	Erm(A)/Erm(B); Sul Group; Tet(M); dfr Group; mecA	17.42943; 18.08975; 18.42456; 19.05515; 27.45975
103	Included	Staphylococcus aureus: High		Methicillin resistant but Negative for inducible clindamycin resistance	anaerobes: Absent	Coagulase-negative Staphylococci species (Ct 20.41643); Staphylococcus aureus (Ct 16.86958)	Coagulase-negative Staphylococci species	Staphylococcus aureus	Staphylococcus aureus (Ct 16.9)		0		gram-positive cocci: High; gram-positive rods: None; gram-negative rods: None; WBC: None; epithelial cell: None	Gram-positive cocci in clusters: High; Gram-positive cocci in pairs: High	L97.522	Non-pressure chronic ulcer of other part of left foot with fat layer exposed		14.33	TP	Fully Concordant	TP	High			High					High		High	Extra High	Coagulase-Negative Staphylococci Species (Ct 20.41643, Extra High); Staphylococcus aureus (Ct 16.86958, Extra High)	Coagulase-Negative Staphylococci Species (Ct 20.41643); Staphylococcus aureus (Ct 16.86958)	Erm(A)/Erm(B); mecA	15.89398; 29.58369
104	Included	Pseudomonas aeruginosa: High; Staphylococcus aureus: Low; Unidentified mixed growth (questionable significance): Present			anaerobes: Absent	Actinotignum schaalii (Ct 29.88863); Enterococcus faecalis (Ct 30.86276); Finegoldia magna (Ct 19.866); Klebsiella oxytoca (Ct 18.6923); Peptoniphilus Species (Ct 31.92571); Pseudomonas aeruginosa (Ct 17.33302); Staphylococcus aureus (Ct 30.6207); Stenotrophomonas maltophilia (Ct 25.01293); Streptococcus agalactiae (Ct 30.36058)		Pseudomonas aeruginosa; Staphylococcus aureus	Enterococcus faecalis (Ct 30.9); Klebsiella oxytoca (Ct 18.7); Pseudomonas aeruginosa (Ct 17.3); Staphylococcus aureus (Ct 30.6); Stenotrophomonas maltophilia (Ct 25.0); Streptococcus agalactiae (Ct 30.4)	Enterococcus faecalis; Klebsiella oxytoca; Stenotrophomonas maltophilia; Streptococcus agalactiae	4		gram-positive cocci: None; gram-positive rods: None; gram-negative rods: High; WBC: None; epithelial cell: Low		L97.522	Non-pressure chronic ulcer of other part of left foot with fat layer exposed	Actinotignum schaalii (Ct 29.88863); Finegoldia magna (Ct 19.866); Peptoniphilus Species (Ct 31.92571)	14.25	TP	Unidentified Additional Organisms	Unidentified Additional Organisms	High					High		Low				Extra High	Actinotignum Schaalii (Ct 29.88863, Medium); Enterococcus faecalis (Ct 30.86276, Medium to Low); Finegoldia Magna (Ct 19.866, Extra High); Klebsiella Oxytoca (Ct 18.6923, Extra High); Peptoniphilus Ivorii (Ct 31.92571, Medium to Low); Pseudomonas Aeruginosa (Ct 17.33302, Extra High); Staphylococcus aureus (Ct 30.6207, Medium to Low); Stenotrophomonas Maltophilia (Ct 25.01293, High); Streptococcus…	Actinotignum Schaalii (Ct 29.88863); Enterococcus faecalis (Ct 30.86276); Finegoldia Magna (Ct 19.866); Klebsiella Oxytoca (Ct 18.6923); Peptoniphilus Ivorii (Ct 31.92571); Pseudomonas Aeruginosa (Ct 17.33302); Staphylococcus aureus (Ct 30.6207); Stenotrophomonas Maltophilia (Ct 25.01293); Streptococcus agalactiae (Ct 30.36058)	SHV; Sul Group; Tet(M)	15.4472; 26.09011; 30.68531
105	Included	skin flora: present; Staphylococcus aureus: Absent; Streptococcus agalactiae: Absent; Pseudomonas aeruginosa: Absent	Staphylococcus aureus; Streptococcus agalactiae; Pseudomonas aeruginosa	Growth does not include S. aureus, beta-hemolytic Streptococci or P. aeruginosa	anaerobes: Absent	Coagulase-negative Staphylococci species (Ct 26.7); Enterococcus faecalis (Ct 25.90879); Staphylococcus lugdunensis (Ct 29.64849)	Coagulase-negative Staphylococci species		Enterococcus faecalis (Ct 25.9); Staphylococcus lugdunensis (Ct 29.6)	Enterococcus faecalis; Staphylococcus lugdunensis	2		gram-positive cocci: High; gram-positive rods: None; gram-negative rods: None; WBC: None; epithelial cell: None		B35.3; E11.621	Tinea pedis (Athlete's foot); Type 2 diabetes mellitus with foot ulcer		24.4	FP	Discordant	FP	High	Interdigital maceration and Ulcer based on Test requisition form		High								High	Coagulase-Negative Staphylococci Species (Ct 26.7, Medium to High); Enterococcus faecalis (Ct 25.90879, High); Staphylococcus Lugdunensis (Ct 29.64849, Medium)	Coagulase-Negative Staphylococci Species (Ct 26.7); Enterococcus faecalis (Ct 25.90879); Staphylococcus Lugdunensis (Ct 29.64849)	Tet(M); mecA	25.94969; 28.93493
106	Included	Corynebacterium striatum: High; Skin flora: present			anaerobes: Absent	Coagulase-negative Staphylococci species (Ct 33.67); Finegoldia magna (Ct 30.25768); Peptoniphilus Species (Ct 30.7298); Staphylococcus aureus (Ct 32.27869); Staphylococcus lugdunensis (Ct 32.03976)	Coagulase-negative Staphylococci species		Staphylococcus aureus (Ct 32.3); Staphylococcus lugdunensis (Ct 32.0)	Staphylococcus aureus; Staphylococcus lugdunensis	2	corynebacterium striatum	gram-positive cocci: None; gram-positive rods: High; gram-negative rods: None; WBC: None; epithelial cell: None		L97.514	Non-pressure chronic ulcer of other part of right foot with necrosis of bone	Finegoldia magna (Ct 30.25768); Peptoniphilus Species (Ct 30.7298)	15.97	FP	Discordant	FP	High				High							Extra High	Coagulase-Negative Staphylococci Species (Ct 33.67, Low); Finegoldia Magna (Ct 30.25768, Medium to Low); Peptoniphilus Ivorii (Ct 30.7298, Medium to Low); Staphylococcus aureus (Ct 32.27869, Low); Staphylococcus Lugdunensis (Ct 32.03976, Low)	Coagulase-Negative Staphylococci Species (Ct 33.67); Finegoldia Magna (Ct 30.25768); Peptoniphilus Ivorii (Ct 30.7298); Staphylococcus aureus (Ct 32.27869); Staphylococcus Lugdunensis (Ct 32.03976)	Tet(M); mecA	30.24281; 30.87768
107	Included	Staphylococcus aureus: High		This isolate demonstrates inducible clindamycin resistance."	anaerobes: Absent	Coagulase-negative Staphylococci species (Ct 25.89); Staphylococcus aureus (Ct 16.12485)	Coagulase-negative Staphylococci species	Staphylococcus aureus	Staphylococcus aureus (Ct 16.1)		0		gram-positive cocci: High; gram-positive rods: None; gram-negative rods: None; WBC: None; epithelial cell: None		S90.821A	Blister (nonthermal), right foot, initial encounter		13.67	TP	Fully Concordant	TP	High			High								Extra High	Coagulase-Negative Staphylococci Species (Ct 25.89, High); Staphylococcus aureus (Ct 16.12485, Extra High)	Coagulase-Negative Staphylococci Species (Ct 25.89); Staphylococcus aureus (Ct 16.12485)	Erm(A)/Erm(B); mecA	15.619; 25.36813
