# Supplementary material for: Comparative diagnostic evaluation of real-time PCR and culture for detecting pathogens in podiatric wound infections
Source: Microbiol Spectr. 2025 Nov 21;14(1):e02649-25. doi: 10.1128/spectrum.02649-25 (PMC12772387; doi:10.1128/spectrum.02649-25)
Supplement: Data S2 — Master data for Latent Class LCA. [file spectrum.02649-25-s0002.xlsx]

## Sheet: in
Case_No	Inclusion_Status	Matched PCR and Culture organisms	PCR-only (excluding flora & HTC)	Culture only organisms	Conventional_Classification	Gram_Positive_Cocci	Gram_Positive_Rods	Gram_Negative_Rods
1	Included	Escherichia coli	Enterobacter cloacae; Enterococcus faecium		TP	Low		High
2	Included				TN	Low
3	Included	Staphylococcus aureus			TP	High
4	Included	Pseudomonas aeruginosa			TP			High
5	Included				TN	High
6	Included	Streptococcus agalactiae		Staphylococcus aureus	TP	High
7	Included		Enterococcus faecalis		FP
8	Included	Candida parapsilosis	Candida albicans; Enterococcus faecalis		TP
9	Inconclusive culture result	Bacteroides fragilis	Enterococcus faecalis; Escherichia coli; Klebsiella pneumoniae; Proteus mirabilis		Inconclusive culture result	Low
10	Included	Staphylococcus aureus			TP	High
11	Included				TN
12	Included	Staphylococcus aureus	Enterococcus faecalis; Streptococcus agalactiae		TP	Low		High
13	Included		Enterococcus faecalis; Proteus mirabilis		FP	High
14	Included				TN	High
15	Included	Staphylococcus aureus	Enterococcus faecalis; Proteus mirabilis		TP	High		High
16	Included	Staphylococcus aureus		pantoea agglomerans	TP	High		Low
17	Included	Staphylococcus aureus			TP	High
18	Included	Pseudomonas aeruginosa	Enterococcus faecalis	group g Streptococcus	TP	High		High
19	Included	Staphylococcus aureus; Streptococcus agalactiae	Enterococcus faecalis; Morganella morganii; Proteus mirabilis; Proteus vulgaris		TP	High	High	Low
20	Included				TN	High
21	Included				TN	High		Low
22	Included	Staphylococcus aureus	Enterococcus faecalis		TP	High	High	High
23	Exclude (Mixed results)		Streptococcus pyogenes	pantoea species	Exclude (Mixed results)			High
24	Inconclusive culture result	Streptococcus agalactiae	Klebsiella pneumoniae; Proteus mirabilis; Viridans Streptococci		Inconclusive culture result	High	Medium	High
25	Included	Staphylococcus aureus; Streptococcus agalactiae	Enterobacter cloacae; Enterococcus faecalis; Viridans Streptococci		TP	High		Low
26	Included				TN
27	Included	Staphylococcus aureus			TP	High
28	Included	Staphylococcus aureus; Bacteroides fragilis	Enterococcus faecalis		TP	High		High
29	Included		Citrobacter koseri; Enterococcus faecalis; Klebsiella oxytoca; Staphylococcus aureus		FP	High	High	Low
30	Included		Staphylococcus lugdunensis		FP	High
31	Inconclusive culture result		Staphylococcus lugdunensis		Inconclusive culture result	Medium
32	Exclude (Unidentified)			yeast	Exclude (Unidentified)
33	Included		Staphylococcus lugdunensis		FP	High	Medium
34	Included	Streptococcus agalactiae			TP	High	Low
35	Included				TN	High
36	Included	Pseudomonas aeruginosa; Staphylococcus aureus	Peptostreptococcus anaerobius; Staphylococcus lugdunensis; Streptococcus agalactiae; Viridans Streptococci		TP	Low		High
37	Included			prevotella bivia	TN	High
38	Inconclusive culture result		Enterobacter cloacae; Enterococcus faecalis; Escherichia coli		Inconclusive culture result	High
39	Included	Staphylococcus aureus			TP	High
40	Inconclusive culture result		Enterococcus faecalis; Escherichia coli		Inconclusive culture result	Medium		High
41	Included	Staphylococcus aureus	Enterococcus faecalis; Klebsiella pneumoniae; Viridans Streptococci		TP	High	High	High
42	Included	Serratia marcescens		Pseudomonas aeruginosa	TP			High
43	Included				TN	High
44	Included		Aerococcus urinae		FP	Medium
45	Included	Staphylococcus aureus	Klebsiella pneumoniae		TP	High		High
46	Included	Pseudomonas aeruginosa; Bacteroides fragilis	Citrobacter koseri; Morganella morganii; serratia marcescens		TP	Medium		High
47	Included	Pseudomonas aeruginosa	Enterococcus faecalis; Proteus mirabilis		TP	Low		High
48	Included	Staphylococcus aureus	Enterococcus faecalis; Stenotrophomonas maltophilia; Viridans Streptococci		TP	High	Medium	High
49	Included	Escherichia coli	Staphylococcus lugdunensis		TP	High		High
50	Inconclusive culture result		Enterococcus faecalis; Klebsiella oxytoca; serratia marcescens	Peptostreptococcus species	Inconclusive culture result	Low		High
51	Inconclusive culture result				Inconclusive culture result	High
52	Included	Pseudomonas aeruginosa	Enterobacter cloacae; Enterococcus faecalis; Klebsiella pneumoniae		TP	Low		High
53	Inconclusive culture result		Enterococcus faecalis; Morganella morganii		Inconclusive culture result	Medium
54	Included		Enterobacter cloacae		FP	High
55	Included	Staphylococcus aureus	Clostridium perfringens; Enterococcus faecalis; Enterococcus faecium; Klebsiella pneumoniae		TP	High	Low	High
56	Included	Staphylococcus aureus	Stenotrophomonas maltophilia		TP	High		High
57	Included	Pseudomonas aeruginosa	Klebsiella oxytoca		TP		Low	High
58	Included	Staphylococcus aureus	Enterococcus faecalis; Escherichia coli; Morganella morganii; Proteus mirabilis		TP	Medium		High
59	Included	Bacteroides fragilis; Klebsiella pneumoniae	Enterococcus faecium; Staphylococcus lugdunensis		TP	Low		High
60	Included				TN	High
61	Included		Enterococcus faecalis	Pseudomonas aeruginosa	FN	High
62	Included	Pseudomonas aeruginosa			TP	High		High
63	Included			prevotella denticola	TN	High	High
64	Included				TN	High
65	Included				TN	High
66	Included			Pseudomonas fluorescens	TN			High
67	Included	Escherichia coli	Aerococcus urinae; Enterococcus faecalis; Staphylococcus lugdunensis	group g Streptococcus	TP	High		High
68	Included	Candida glabrata	C. novyi A/B_C. septicum_H. histolytica_P. sordellii group		TP
69	Included	Candida albicans	Candida glabrata; Enterococcus faecalis		TP	High
70	Included	Escherichia coli	Enterococcus faecalis; Staphylococcus aureus	Bacteroides vulgatus	TP	Medium		High
71	Included	Staphylococcus aureus	Acinetobacter baumannii; Enterococcus faecalis; Stenotrophomonas maltophilia; Streptococcus agalactiae		TP	High	High
72	Inconclusive culture result		Staphylococcus lugdunensis		Inconclusive culture result	Medium	High	Medium
73	Included	Pseudomonas aeruginosa			TP			High
74	Included				TN
75	Included	Staphylococcus aureus	Acinetobacter baumannii		TP		High
76	Included				TN
77	Inconclusive culture result		Enterobacter cloacae; Enterococcus faecalis; Klebsiella oxytoca		Inconclusive culture result	Low		Low
78	Included	Pseudomonas aeruginosa	Enterococcus faecalis		TP	High		High
79	Included	Staphylococcus aureus	Staphylococcus lugdunensis		TP	High
80	Included				TN
81	Included	Morganella morganii	Peptostreptococcus anaerobius		TP	Low
82	Included				TN
83	Included	Staphylococcus aureus	Enterococcus faecalis; Peptostreptococcus anaerobius; Viridans Streptococci		TP	High		Medium
84	Included	Staphylococcus aureus			TP	High
85	Inconclusive culture result		Viridans Streptococci		Inconclusive culture result	High		High
86	Included	finegoldia magna; Staphylococcus aureus			TP	Low
87	Included				TN
88	Included	Staphylococcus aureus			TP	Low
89	Included	Staphylococcus aureus	Enterobacter cloacae; Pseudomonas aeruginosa		TP	High		High
90	Included				TN	Medium		Low
91	Included				TN	High
92	Included	Staphylococcus aureus	Escherichia coli; Peptostreptococcus anaerobius; Streptococcus agalactiae		TP	High
93	Included	Pseudomonas aeruginosa; Staphylococcus aureus; Streptococcus agalactiae	Citrobacter freundii; Enterococcus faecalis; Escherichia coli; Klebsiella oxytoca; Klebsiella pneumoniae	Bacteroides fragilis group	TP	Low		High
94	Included				TN
95	Included	Staphylococcus aureus	Enterobacter cloacae; Enterococcus faecalis		TP	High	Low	High
96	Included				TN	High
97	Included				TN	Low
98	Included	Staphylococcus aureus	Enterococcus faecalis; Klebsiella oxytoca		TP	Medium	Low	Low
99	Included	Staphylococcus lugdunensis			TP	Low
100	Included	Staphylococcus aureus			TP	High
101	Included	Pseudomonas aeruginosa	Enterococcus faecalis; Staphylococcus lugdunensis		TP		High
102	Inconclusive culture result		Enterococcus faecalis; Proteus mirabilis; Staphylococcus saprophyticus		Inconclusive culture result	Low		High
103	Included	Staphylococcus aureus			TP	High
104	Included	Pseudomonas aeruginosa; Staphylococcus aureus	Enterococcus faecalis; Klebsiella oxytoca; Stenotrophomonas maltophilia; Streptococcus agalactiae		TP			High
105	Included		Enterococcus faecalis; Staphylococcus lugdunensis		FP	High
106	Included		Staphylococcus aureus; Staphylococcus lugdunensis	corynebacterium striatum	FP		High
107	Included	Staphylococcus aureus			TP	High
