# Supplementary material for: Comparative diagnostic evaluation of real-time PCR and culture for detecting pathogens in podiatric wound infections
Source: Microbiol Spectr. 2025 Nov 21;14(1):e02649-25. doi: 10.1128/spectrum.02649-25 (PMC12772387; doi:10.1128/spectrum.02649-25)
Supplement: Data S3 — Final training organism level table with gram scores. [file spectrum.02649-25-s0003.csv]

Case_ID	Ct_16S	Gram_Positive_Cocci	Gram_Positive_Rods	Gram_Negative_Rods	ABR_Gene	Matched_Organisms_Culture	Organism	Is_True_Positive	GPC_score	GPR_score	GNR_score
1	14.8	Low		High	Erm(A)/Erm(B); Tet(M); Van Group; ampC	Escherichia coli	Enterobacter cloacae (ct 33.0)	0	1	0	3
1	14.8	Low		High	Erm(A)/Erm(B); Tet(M); Van Group; ampC	Escherichia coli	Enterococcus faecium (ct 31.3)	0	1	0	3
1	14.8	Low		High	Erm(A)/Erm(B); Tet(M); Van Group; ampC	Escherichia coli	Escherichia coli (ct 16.8)	1	1	0	3
3	16.71	High			Erm(A)/Erm(B)	Staphylococcus aureus	Staphylococcus aureus (ct 19.2)	1	3	0	0
4	17.86			High	mecA	Pseudomonas aeruginosa	Pseudomonas aeruginosa (ct 20.7)	1	0	0	3
6	15.36	High			Tet(M)	Streptococcus agalactiae	Streptococcus agalactiae (ct 17.9)	1	3	0	0
7	22.07				Erm(A)/Erm(B); Tet(M); mecA		Enterococcus faecalis (ct 22.6)	0	0	0	0
8	26.32				Erm(A)/Erm(B); Mef(A); Tet(M); mecA	Candida parapsilosis	Candida albicans (ct 33.8)	0	0	0	0
8	26.32				Erm(A)/Erm(B); Mef(A); Tet(M); mecA	Candida parapsilosis	Enterococcus faecalis (ct 30.7)	0	0	0	0
8	26.32				Erm(A)/Erm(B); Mef(A); Tet(M); mecA	Candida parapsilosis	Candida parapsilosis (ct 22.6)	1	0	0	0
10	23.74	High			Mef(A); Tet(M)	Staphylococcus aureus	Staphylococcus aureus (ct 28.9)	1	3	0	0
12	16.91	Low		High	Erm(A)/Erm(B); Tet(M); mecA	Staphylococcus aureus	Enterococcus faecalis (ct 18.8)	0	1	0	3
12	16.91	Low		High	Erm(A)/Erm(B); Tet(M); mecA	Staphylococcus aureus	Staphylococcus aureus (ct 19.2)	1	1	0	3
12	16.91	Low		High	Erm(A)/Erm(B); Tet(M); mecA	Staphylococcus aureus	Streptococcus agalactiae (ct 31.1)	0	1	0	3
13	20.48	High			Erm(A)/Erm(B); Tet(M)		Enterococcus faecalis (ct 28.6)	0	3	0	0
13	20.48	High			Erm(A)/Erm(B); Tet(M)		Proteus mirabilis (ct 28.1)	0	3	0	0
15	14.13	High		High	Erm(A)/Erm(B); Tet(M); mecA	Staphylococcus aureus	Enterococcus faecalis (ct 17.9)	0	3	0	3
15	14.13	High		High	Erm(A)/Erm(B); Tet(M); mecA	Staphylococcus aureus	Proteus mirabilis (ct 30.3)	0	3	0	3
15	14.13	High		High	Erm(A)/Erm(B); Tet(M); mecA	Staphylococcus aureus	Staphylococcus aureus (ct 16.2)	1	3	0	3
16	17.84	High		Low	mecA	Staphylococcus aureus	Staphylococcus aureus (ct 19.2)	1	3	0	1
17	14.48	High				Staphylococcus aureus	Staphylococcus aureus (ct 17.1)	1	3	0	0
18	14.81	High		High	Tet(M); mecA	Pseudomonas aeruginosa	Enterococcus faecalis (ct 19.4)	0	3	0	3
18	14.81	High		High	Tet(M); mecA	Pseudomonas aeruginosa	Pseudomonas aeruginosa (ct 20.4)	1	3	0	3
19	13.68	High	High	Low	Erm(A)/Erm(B); Mef(A); Tet(M); mecA	Staphylococcus aureus; Streptococcus agalactiae	Enterococcus faecalis (ct 23.8)	0	3	3	1
19	13.68	High	High	Low	Erm(A)/Erm(B); Mef(A); Tet(M); mecA	Staphylococcus aureus; Streptococcus agalactiae	Morganella morganii (ct 26.8)	0	3	3	1
19	13.68	High	High	Low	Erm(A)/Erm(B); Mef(A); Tet(M); mecA	Staphylococcus aureus; Streptococcus agalactiae	Proteus mirabilis (ct 22.9)	0	3	3	1
19	13.68	High	High	Low	Erm(A)/Erm(B); Mef(A); Tet(M); mecA	Staphylococcus aureus; Streptococcus agalactiae	Proteus vulgaris (ct 27.2)	0	3	3	1
19	13.68	High	High	Low	Erm(A)/Erm(B); Mef(A); Tet(M); mecA	Staphylococcus aureus; Streptococcus agalactiae	Staphylococcus aureus (ct 15.3)	1	3	3	1
19	13.68	High	High	Low	Erm(A)/Erm(B); Mef(A); Tet(M); mecA	Staphylococcus aureus; Streptococcus agalactiae	Streptococcus agalactiae (ct 19.9)	1	3	3	1
22	14.13	High	High	High	Erm(A)/Erm(B); Tet(M); mecA	Staphylococcus aureus	Enterococcus faecalis (ct 23.2)	0	3	3	3
22	14.13	High	High	High	Erm(A)/Erm(B); Tet(M); mecA	Staphylococcus aureus	Staphylococcus aureus (ct 17.1)	1	3	3	3
25	14.98	High		Low	AAC(6)-Ib (aac(6)-Ib),Ant(3),APH(3)-VIb (aph(3)-VI; Erm(A)/Erm(B); Mef(A); Sul Group; Tet(M); ampC; mecA	Staphylococcus aureus; Streptococcus agalactiae	Enterobacter cloacae (ct 18.1)	0	3	0	1
25	14.98	High		Low	AAC(6)-Ib (aac(6)-Ib),Ant(3),APH(3)-VIb (aph(3)-VI; Erm(A)/Erm(B); Mef(A); Sul Group; Tet(M); ampC; mecA	Staphylococcus aureus; Streptococcus agalactiae	Enterococcus faecalis (ct 20.7)	0	3	0	1
25	14.98	High		Low	AAC(6)-Ib (aac(6)-Ib),Ant(3),APH(3)-VIb (aph(3)-VI; Erm(A)/Erm(B); Mef(A); Sul Group; Tet(M); ampC; mecA	Staphylococcus aureus; Streptococcus agalactiae	Staphylococcus aureus (ct 24.4)	1	3	0	1
25	14.98	High		Low	AAC(6)-Ib (aac(6)-Ib),Ant(3),APH(3)-VIb (aph(3)-VI; Erm(A)/Erm(B); Mef(A); Sul Group; Tet(M); ampC; mecA	Staphylococcus aureus; Streptococcus agalactiae	Streptococcus agalactiae (ct 23.2)	1	3	0	1
25	14.98	High		Low	AAC(6)-Ib (aac(6)-Ib),Ant(3),APH(3)-VIb (aph(3)-VI; Erm(A)/Erm(B); Mef(A); Sul Group; Tet(M); ampC; mecA	Staphylococcus aureus; Streptococcus agalactiae	Viridans streptococci (ct 22.5)	0	3	0	1
27	16.18	High			Tet(M); mecA	Staphylococcus aureus	Staphylococcus aureus (ct 18.8)	1	3	0	0
28	15.62	High		High	Sul Group; Tet(M); mecA	Staphylococcus aureus; Bacteroides fragilis	Bacteroides fragilis (ct 21.9)	1	3	0	3
28	15.62	High		High	Sul Group; Tet(M); mecA	Staphylococcus aureus; Bacteroides fragilis	Enterococcus faecalis (ct 23.8)	0	3	0	3
28	15.62	High		High	Sul Group; Tet(M); mecA	Staphylococcus aureus; Bacteroides fragilis	Staphylococcus aureus (ct 18.7)	1	3	0	3
29	13.99	High	High	Low	Erm(A)/Erm(B); Mef(A); Sul Group; Tet(A)/Tet(B)/Tet(S); Tet(M); Van Group; mecA		Citrobacter koseri (ct 19.8)	0	3	3	1
29	13.99	High	High	Low	Erm(A)/Erm(B); Mef(A); Sul Group; Tet(A)/Tet(B)/Tet(S); Tet(M); Van Group; mecA		Enterococcus faecalis (ct 20.6)	0	3	3	1
29	13.99	High	High	Low	Erm(A)/Erm(B); Mef(A); Sul Group; Tet(A)/Tet(B)/Tet(S); Tet(M); Van Group; mecA		Klebsiella oxytoca (ct 29.5)	0	3	3	1
29	13.99	High	High	Low	Erm(A)/Erm(B); Mef(A); Sul Group; Tet(A)/Tet(B)/Tet(S); Tet(M); Van Group; mecA		Staphylococcus aureus (ct 18.1)	0	3	3	1
30	13.71	High			Tet(M); mecA		Staphylococcus lugdunensis (ct 16.1)	0	3	0	0
33	15.02	High	Medium		mecA		Staphylococcus lugdunensis (ct 21.9)	0	3	0	0
34	15.36	High	Low		Erm(A)/Erm(B); Tet(M); mecA	Streptococcus agalactiae	Streptococcus agalactiae (ct 19.0)	1	3	1	0
36	14.9	Low		High	Erm(A)/Erm(B); Mef(A); Tet(M); mecA	Pseudomonas aeruginosa; Staphylococcus aureus	Pseudomonas aeruginosa (ct 20.4)	1	1	0	3
36	14.9	Low		High	Erm(A)/Erm(B); Mef(A); Tet(M); mecA	Pseudomonas aeruginosa; Staphylococcus aureus	Staphylococcus aureus (ct 19.0)	1	1	0	3
36	14.9	Low		High	Erm(A)/Erm(B); Mef(A); Tet(M); mecA	Pseudomonas aeruginosa; Staphylococcus aureus	Staphylococcus lugdunensis (ct 31.2)	0	1	0	3
36	14.9	Low		High	Erm(A)/Erm(B); Mef(A); Tet(M); mecA	Pseudomonas aeruginosa; Staphylococcus aureus	Streptococcus agalactiae (ct 27.7)	0	1	0	3
36	14.9	Low		High	Erm(A)/Erm(B); Mef(A); Tet(M); mecA	Pseudomonas aeruginosa; Staphylococcus aureus	Viridans streptococci (ct 26.2)	0	1	0	3
39	16	High				Staphylococcus aureus	Staphylococcus aureus (ct 17.0)	1	3	0	0
41	15.07	High	High	High	Erm(A)/Erm(B); Mef(A); SHV; Tet(M); mecA	Staphylococcus aureus	Enterococcus faecalis (ct 19.6)	0	3	3	3
41	15.07	High	High	High	Erm(A)/Erm(B); Mef(A); SHV; Tet(M); mecA	Staphylococcus aureus	Klebsiella pneumoniae (ct 19.6)	0	3	3	3
41	15.07	High	High	High	Erm(A)/Erm(B); Mef(A); SHV; Tet(M); mecA	Staphylococcus aureus	Staphylococcus aureus (ct 20.0)	1	3	3	3
41	15.07	High	High	High	Erm(A)/Erm(B); Mef(A); SHV; Tet(M); mecA	Staphylococcus aureus	Viridans streptococci (ct 28.7)	0	3	3	3
42	14.09			High		Serratia marcescens	Serratia marcescens (ct 16.0)	1	0	0	3
44	15.73	Medium			Tet(M); mecA		Aerococcus urinae (ct 27.2)	0	0	0	0
45	15.34	High		High	SHV; mecA	Staphylococcus aureus	Klebsiella pneumoniae (ct 23.7)	0	3	0	3
45	15.34	High		High	SHV; mecA	Staphylococcus aureus	Staphylococcus aureus (ct 19.0)	1	3	0	3
46	14.35	Medium		High	DHA; Erm(A)/Erm(B); Mef(A); Tet(M)	Pseudomonas aeruginosa; Bacteroides fragilis	Bacteroides fragilis (ct 20.4)	1	0	0	3
46	14.35	Medium		High	DHA; Erm(A)/Erm(B); Mef(A); Tet(M)	Pseudomonas aeruginosa; Bacteroides fragilis	Citrobacter koseri (ct 27.8)	0	0	0	3
46	14.35	Medium		High	DHA; Erm(A)/Erm(B); Mef(A); Tet(M)	Pseudomonas aeruginosa; Bacteroides fragilis	Morganella morganii (ct 15.1)	0	0	0	3
46	14.35	Medium		High	DHA; Erm(A)/Erm(B); Mef(A); Tet(M)	Pseudomonas aeruginosa; Bacteroides fragilis	Pseudomonas aeruginosa (ct 18.8)	1	0	0	3
46	14.35	Medium		High	DHA; Erm(A)/Erm(B); Mef(A); Tet(M)	Pseudomonas aeruginosa; Bacteroides fragilis	Serratia marcescens (ct 19.9)	0	0	0	3
47	15.16	Low		High	Erm(A)/Erm(B); Tet(M); mecA	Pseudomonas aeruginosa	Enterococcus faecalis (ct 22.4)	0	1	0	3
47	15.16	Low		High	Erm(A)/Erm(B); Tet(M); mecA	Pseudomonas aeruginosa	Proteus mirabilis (ct 18.0)	0	1	0	3
47	15.16	Low		High	Erm(A)/Erm(B); Tet(M); mecA	Pseudomonas aeruginosa	Pseudomonas aeruginosa (ct 17.6)	1	1	0	3
48	15.75	High	Medium	High		Staphylococcus aureus	Enterococcus faecalis (ct 23.52)	0	3	0	3
48	15.75	High	Medium	High		Staphylococcus aureus	Staphylococcus aureus (ct 20.5)	1	3	0	3
48	15.75	High	Medium	High		Staphylococcus aureus	Stenotrophomonas maltophilia (ct 31.3)	0	3	0	3
48	15.75	High	Medium	High		Staphylococcus aureus	Viridans streptococci (ct 24)	0	3	0	3
49	13.96	High		High	mecA	Escherichia coli	Escherichia coli (ct 17.4)	1	3	0	3
49	13.96	High		High	mecA	Escherichia coli	Staphylococcus lugdunensis (ct 17.7)	0	3	0	3
52	14.75	Low		High	SHV; Tet(M); ampC	Pseudomonas aeruginosa	Enterobacter cloacae (ct 24.2)	0	1	0	3
52	14.75	Low		High	SHV; Tet(M); ampC	Pseudomonas aeruginosa	Enterococcus faecalis (ct 23.5)	0	1	0	3
52	14.75	Low		High	SHV; Tet(M); ampC	Pseudomonas aeruginosa	Klebsiella pneumoniae (ct 26.9)	0	1	0	3
52	14.75	Low		High	SHV; Tet(M); ampC	Pseudomonas aeruginosa	Pseudomonas aeruginosa (ct 21.7)	1	1	0	3
54	21.14	High			ampC; mecA		Enterobacter cloacae (ct 25.7)	0	3	0	0
55	13.9	High	Low	High	SHV; Sul Group; Tet(M); mecA	Staphylococcus aureus	Clostridium perfringens (ct 25.2)	0	3	1	3
55	13.9	High	Low	High	SHV; Sul Group; Tet(M); mecA	Staphylococcus aureus	Enterococcus faecalis (ct 18.3)	0	3	1	3
55	13.9	High	Low	High	SHV; Sul Group; Tet(M); mecA	Staphylococcus aureus	Enterococcus faecium (ct 27.2)	0	3	1	3
55	13.9	High	Low	High	SHV; Sul Group; Tet(M); mecA	Staphylococcus aureus	Klebsiella pneumoniae (ct 16.5)	0	3	1	3
55	13.9	High	Low	High	SHV; Sul Group; Tet(M); mecA	Staphylococcus aureus	Staphylococcus aureus (ct 22.9)	1	3	1	3
56	18.4	High		High	Erm(A)/Erm(B); mecA	Staphylococcus aureus	Staphylococcus aureus (ct 20.9)	1	3	0	3
56	18.4	High		High	Erm(A)/Erm(B); mecA	Staphylococcus aureus	Stenotrophomonas maltophilia (ct 26.5)	0	3	0	3
57	17.08		Low	High		Pseudomonas aeruginosa	Klebsiella oxytoca (ct 29.8)	0	0	1	3
57	17.08		Low	High		Pseudomonas aeruginosa	Pseudomonas aeruginosa (ct 19.7)	1	0	1	3
58	15.15	Medium		High	CTX-M Group; DHA; Erm(A)/Erm(B); Sul Group; Tet(A)/Tet(B)/Tet(S); Tet(M); dfr Group; mecA	Staphylococcus aureus	Enterococcus faecalis (ct 27.9)	0	0	0	3
58	15.15	Medium		High	CTX-M Group; DHA; Erm(A)/Erm(B); Sul Group; Tet(A)/Tet(B)/Tet(S); Tet(M); dfr Group; mecA	Staphylococcus aureus	Escherichia coli (ct 24.0)	0	0	0	3
58	15.15	Medium		High	CTX-M Group; DHA; Erm(A)/Erm(B); Sul Group; Tet(A)/Tet(B)/Tet(S); Tet(M); dfr Group; mecA	Staphylococcus aureus	Morganella morganii (ct 17.8)	0	0	0	3
58	15.15	Medium		High	CTX-M Group; DHA; Erm(A)/Erm(B); Sul Group; Tet(A)/Tet(B)/Tet(S); Tet(M); dfr Group; mecA	Staphylococcus aureus	Proteus mirabilis (ct 20.0)	0	0	0	3
58	15.15	Medium		High	CTX-M Group; DHA; Erm(A)/Erm(B); Sul Group; Tet(A)/Tet(B)/Tet(S); Tet(M); dfr Group; mecA	Staphylococcus aureus	Staphylococcus aureus (ct 21.8)	1	0	0	3
59	16.83	Low		High	Erm(A)/Erm(B); SHV; Tet(M); Van Group; mecA	Bacteroides fragilis; Klebsiella pneumoniae	Bacteroides fragilis (ct 21.9)	1	1	0	3
59	16.83	Low		High	Erm(A)/Erm(B); SHV; Tet(M); Van Group; mecA	Bacteroides fragilis; Klebsiella pneumoniae	Enterococcus faecium (ct 30.9)	0	1	0	3
59	16.83	Low		High	Erm(A)/Erm(B); SHV; Tet(M); Van Group; mecA	Bacteroides fragilis; Klebsiella pneumoniae	Klebsiella pneumoniae (ct 19.9)	1	1	0	3
59	16.83	Low		High	Erm(A)/Erm(B); SHV; Tet(M); Van Group; mecA	Bacteroides fragilis; Klebsiella pneumoniae	Staphylococcus lugdunensis (ct 27.3)	0	1	0	3
61	20.14	High			Tet(M); mecA		Enterococcus faecalis (ct 21.6)	0	3	0	0
62	17.78	High		High	Tet(M); mecA	Pseudomonas aeruginosa	Pseudomonas aeruginosa (ct 21.1)	1	3	0	3
67	14.74	High		High	Sul Group; Tet(A)/Tet(B)/Tet(S); Tet(M); mecA	Escherichia coli	Aerococcus urinae (ct 33.34584)	0	3	0	3
67	14.74	High		High	Sul Group; Tet(A)/Tet(B)/Tet(S); Tet(M); mecA	Escherichia coli	Enterococcus faecalis (ct 26.32332)	0	3	0	3
67	14.74	High		High	Sul Group; Tet(A)/Tet(B)/Tet(S); Tet(M); mecA	Escherichia coli	Escherichia coli (ct 18.65653)	1	3	0	3
67	14.74	High		High	Sul Group; Tet(A)/Tet(B)/Tet(S); Tet(M); mecA	Escherichia coli	Staphylococcus lugdunensis (ct 30.55972)	0	3	0	3
68	31.19					Candida glabrata	Candida glabrata (ct 24.6)	1	0	0	0
68	31.19					Candida glabrata	C. novyi a/b_c. septicum_h. histolytica_p. sordellii group (ct 32.0)	0	0	0	0
69	19.88	High			Erm(A)/Erm(B); Tet(M)	Candida albicans	Candida albicans (ct 26.5)	1	3	0	0
69	19.88	High			Erm(A)/Erm(B); Tet(M)	Candida albicans	Candida glabrata (ct 25.3)	0	3	0	0
69	19.88	High			Erm(A)/Erm(B); Tet(M)	Candida albicans	Enterococcus faecalis (ct 21.1)	0	3	0	0
70	15.95	Medium		High	Tet(M)	Escherichia coli	Enterococcus faecalis (ct 22.5)	0	0	0	3
70	15.95	Medium		High	Tet(M)	Escherichia coli	Escherichia coli (ct 18.1)	1	0	0	3
70	15.95	Medium		High	Tet(M)	Escherichia coli	Staphylococcus aureus (ct 30.9)	0	0	0	3
71	14.37	High	High		AAC(6)-Ib (aac(6)-Ib),Ant(3),APH(3)-VIb (aph(3)-VI; Erm(A)/Erm(B); Mef(A); OXA Group; Sul Group; Tet(A)/Tet(B)/Tet(S); Tet(M); mecA	Staphylococcus aureus	Acinetobacter baumannii (ct 19.9)	0	3	3	0
71	14.37	High	High		AAC(6)-Ib (aac(6)-Ib),Ant(3),APH(3)-VIb (aph(3)-VI; Erm(A)/Erm(B); Mef(A); OXA Group; Sul Group; Tet(A)/Tet(B)/Tet(S); Tet(M); mecA	Staphylococcus aureus	Enterococcus faecalis (ct 24.4)	0	3	3	0
71	14.37	High	High		AAC(6)-Ib (aac(6)-Ib),Ant(3),APH(3)-VIb (aph(3)-VI; Erm(A)/Erm(B); Mef(A); OXA Group; Sul Group; Tet(A)/Tet(B)/Tet(S); Tet(M); mecA	Staphylococcus aureus	Staphylococcus aureus (ct 18.7)	1	3	3	0
71	14.37	High	High		AAC(6)-Ib (aac(6)-Ib),Ant(3),APH(3)-VIb (aph(3)-VI; Erm(A)/Erm(B); Mef(A); OXA Group; Sul Group; Tet(A)/Tet(B)/Tet(S); Tet(M); mecA	Staphylococcus aureus	Stenotrophomonas maltophilia (ct 19.2)	0	3	3	0
71	14.37	High	High		AAC(6)-Ib (aac(6)-Ib),Ant(3),APH(3)-VIb (aph(3)-VI; Erm(A)/Erm(B); Mef(A); OXA Group; Sul Group; Tet(A)/Tet(B)/Tet(S); Tet(M); mecA	Staphylococcus aureus	Streptococcus agalactiae (ct 32.2)	0	3	3	0
73	18.03			High		Pseudomonas aeruginosa	Pseudomonas aeruginosa (ct 21.0)	1	0	0	3
75	15.51		High		AAC(6)-Ib (aac(6)-Ib),Ant(3),APH(3)-VIb (aph(3)-VI; OXA Group; Sul Group; Tet(A)/Tet(B)/Tet(S); Tet(M)	Staphylococcus aureus	Acinetobacter baumannii (ct 26.1)	0	0	3	0
75	15.51		High		AAC(6)-Ib (aac(6)-Ib),Ant(3),APH(3)-VIb (aph(3)-VI; OXA Group; Sul Group; Tet(A)/Tet(B)/Tet(S); Tet(M)	Staphylococcus aureus	Staphylococcus aureus (ct 18.6)	1	0	3	0
78	16.21	High		High	Erm(A)/Erm(B); Tet(M); mecA	Pseudomonas aeruginosa	Enterococcus faecalis (ct 18.0)	0	3	0	3
78	16.21	High		High	Erm(A)/Erm(B); Tet(M); mecA	Pseudomonas aeruginosa	Pseudomonas aeruginosa (ct 20.5)	1	3	0	3
79	21.57	High			Tet(M); mecA	Staphylococcus aureus	Staphylococcus aureus (ct 21.8)	1	3	0	0
79	21.57	High			Tet(M); mecA	Staphylococcus aureus	Staphylococcus lugdunensis (ct 32.8)	0	3	0	0
81	15.13	Low			DHA; Erm(A)/Erm(B); Tet(M); mecA	Morganella morganii	Morganella morganii (ct 16.1)	1	1	0	0
83	20.67	High		Medium	Sul Group; Tet(M); mecA	Staphylococcus aureus	Enterococcus faecalis (ct 23.7)	0	3	0	0
83	20.67	High		Medium	Sul Group; Tet(M); mecA	Staphylococcus aureus	Staphylococcus aureus (ct 21.4)	1	3	0	0
83	20.67	High		Medium	Sul Group; Tet(M); mecA	Staphylococcus aureus	Viridans streptococci (ct 27.2)	0	3	0	0
84	19.99	High			mecA	Staphylococcus aureus	Staphylococcus aureus (ct 22.4)	1	3	0	0
86	19.13	Low			Tet(M)	finegoldia magna; Staphylococcus aureus	Staphylococcus aureus (ct 24.7)	1	1	0	0
86	19.13	Low			Tet(M)	finegoldia magna; Staphylococcus aureus	Finegoldia magna (ct 19.844)	1	1	0	0
88	24.43	Low			mecA	Staphylococcus aureus	Staphylococcus aureus (ct 26.4)	1	1	0	0
89	14.78	High		High	ampC; mecA	Staphylococcus aureus	Enterobacter cloacae (ct 18.0)	0	3	0	3
89	14.78	High		High	ampC; mecA	Staphylococcus aureus	Pseudomonas aeruginosa (ct 26.5)	0	3	0	3
89	14.78	High		High	ampC; mecA	Staphylococcus aureus	Staphylococcus aureus (ct 20.7)	1	3	0	3
92	22.51	High			Erm(A)/Erm(B); Tet(M); mecA	Staphylococcus aureus	Escherichia coli (ct 27.3)	0	3	0	0
92	22.51	High			Erm(A)/Erm(B); Tet(M); mecA	Staphylococcus aureus	Peptostreptococcus anaerobius (ct 33.1)	0	3	0	0
92	22.51	High			Erm(A)/Erm(B); Tet(M); mecA	Staphylococcus aureus	Staphylococcus aureus (ct 27.0)	1	3	0	0
92	22.51	High			Erm(A)/Erm(B); Tet(M); mecA	Staphylococcus aureus	Streptococcus agalactiae (ct 25.4)	0	3	0	0
93	14.96	Low		High	BIL/LAT/CMY; Mef(A); Qnr Group; SHV; Sul Group; Tet(M)	Pseudomonas aeruginosa; Staphylococcus aureus; Streptococcus agalactiae	Citrobacter freundii (ct 17.7)	0	1	0	3
93	14.96	Low		High	BIL/LAT/CMY; Mef(A); Qnr Group; SHV; Sul Group; Tet(M)	Pseudomonas aeruginosa; Staphylococcus aureus; Streptococcus agalactiae	Enterococcus faecalis (ct 27.2)	0	1	0	3
93	14.96	Low		High	BIL/LAT/CMY; Mef(A); Qnr Group; SHV; Sul Group; Tet(M)	Pseudomonas aeruginosa; Staphylococcus aureus; Streptococcus agalactiae	Escherichia coli (ct 24.6)	0	1	0	3
93	14.96	Low		High	BIL/LAT/CMY; Mef(A); Qnr Group; SHV; Sul Group; Tet(M)	Pseudomonas aeruginosa; Staphylococcus aureus; Streptococcus agalactiae	Klebsiella oxytoca (ct 22.4)	0	1	0	3
93	14.96	Low		High	BIL/LAT/CMY; Mef(A); Qnr Group; SHV; Sul Group; Tet(M)	Pseudomonas aeruginosa; Staphylococcus aureus; Streptococcus agalactiae	Klebsiella pneumoniae (ct 19.8)	0	1	0	3
93	14.96	Low		High	BIL/LAT/CMY; Mef(A); Qnr Group; SHV; Sul Group; Tet(M)	Pseudomonas aeruginosa; Staphylococcus aureus; Streptococcus agalactiae	Pseudomonas aeruginosa (ct 26.3)	1	1	0	3
93	14.96	Low		High	BIL/LAT/CMY; Mef(A); Qnr Group; SHV; Sul Group; Tet(M)	Pseudomonas aeruginosa; Staphylococcus aureus; Streptococcus agalactiae	Staphylococcus aureus (ct 30.1)	1	1	0	3
95	14.62	High	Low	High	Erm(A)/Erm(B); Tet(M); ampC; mecA	Staphylococcus aureus	Enterobacter cloacae (ct 17.3)	0	3	1	3
95	14.62	High	Low	High	Erm(A)/Erm(B); Tet(M); ampC; mecA	Staphylococcus aureus	Enterococcus faecalis (ct 26.6)	0	3	1	3
95	14.62	High	Low	High	Erm(A)/Erm(B); Tet(M); ampC; mecA	Staphylococcus aureus	Staphylococcus aureus (ct 22.2)	1	3	1	3
98	21.18	Medium	Low	Low	Erm(A)/Erm(B); Tet(M); mecA	Staphylococcus aureus	Enterococcus faecalis (ct 23.1)	0	0	1	1
98	21.18	Medium	Low	Low	Erm(A)/Erm(B); Tet(M); mecA	Staphylococcus aureus	Klebsiella oxytoca (ct 26.8)	0	0	1	1
98	21.18	Medium	Low	Low	Erm(A)/Erm(B); Tet(M); mecA	Staphylococcus aureus	Staphylococcus aureus (ct 26.5)	1	0	1	1
99	26.96	Low				Staphylococcus lugdunensis	Staphylococcus lugdunensis (ct 28.3)	1	1	0	0
100	29.75	High				Staphylococcus aureus	Staphylococcus aureus (ct 31.3)	1	3	0	0
101	14.25		High		Tet(M); mecA	Pseudomonas aeruginosa	Enterococcus faecalis (ct 18.7)	0	0	3	0
101	14.25		High		Tet(M); mecA	Pseudomonas aeruginosa	Pseudomonas aeruginosa (ct 16.7)	1	0	3	0
101	14.25		High		Tet(M); mecA	Pseudomonas aeruginosa	Staphylococcus lugdunensis (ct 24.5)	0	0	3	0
103	14.33	High			Erm(A)/Erm(B); mecA	Staphylococcus aureus	Staphylococcus aureus (ct 16.9)	1	3	0	0
104	14.25			High	SHV; Sul Group; Tet(M)	Pseudomonas aeruginosa; Staphylococcus aureus	Enterococcus faecalis (ct 30.9)	0	0	0	3
104	14.25			High	SHV; Sul Group; Tet(M)	Pseudomonas aeruginosa; Staphylococcus aureus	Klebsiella oxytoca (ct 18.7)	0	0	0	3
104	14.25			High	SHV; Sul Group; Tet(M)	Pseudomonas aeruginosa; Staphylococcus aureus	Pseudomonas aeruginosa (ct 17.3)	1	0	0	3
104	14.25			High	SHV; Sul Group; Tet(M)	Pseudomonas aeruginosa; Staphylococcus aureus	Staphylococcus aureus (ct 30.6)	1	0	0	3
104	14.25			High	SHV; Sul Group; Tet(M)	Pseudomonas aeruginosa; Staphylococcus aureus	Stenotrophomonas maltophilia (ct 25.0)	0	0	0	3
104	14.25			High	SHV; Sul Group; Tet(M)	Pseudomonas aeruginosa; Staphylococcus aureus	Streptococcus agalactiae (ct 30.4)	0	0	0	3
105	24.4	High			Tet(M); mecA		Enterococcus faecalis (ct 25.9)	0	3	0	0
105	24.4	High			Tet(M); mecA		Staphylococcus lugdunensis (ct 29.6)	0	3	0	0
106	15.97		High		Tet(M); mecA		Staphylococcus aureus (ct 32.3)	0	0	3	0
106	15.97		High		Tet(M); mecA		Staphylococcus lugdunensis (ct 32.0)	0	0	3	0
107	13.67	High			Erm(A)/Erm(B); mecA	Staphylococcus aureus	Staphylococcus aureus (ct 16.1)	1	3	0	0
