# Supplementary material for: Comparative diagnostic evaluation of real-time PCR and culture for detecting pathogens in podiatric wound infections
Source: Microbiol Spectr. 2025 Nov 21;14(1):e02649-25. doi: 10.1128/spectrum.02649-25 (PMC12772387; doi:10.1128/spectrum.02649-25)
Supplement: Data S4 — Simulated tn predictions. [file spectrum.02649-25-s0004.csv]

Case_ID	Morphology	Ct	Ct_16S	GPC_model	GNR_model	Predicted_Prob
2	GPC	35.0	29.3	1.0	0.0	0.08606285151079712
5	GPC	35.0	19.34	3.0	0.0	0.3841712391796091
14	GPC	35.0	16.1	3.0	0.0	0.5175168842241821
20	GPC	35.0	18.91	3.0	0.0	0.4015479974854149
21	GPC	35.0	30.75	3.0	0.0	0.07283005577735976
21	GNR	35.0	30.75	0.0	1.0	0.06409440277430753
35	GPC	35.0	15.92	3.0	0.0	0.5249379232345573
43	GPC	35.0	24.07	3.0	0.0	0.21419039913849075
60	GPC	35.0	18.53	3.0	0.0	0.41704695398333297
64	GPC	35.0	16.82	3.0	0.0	0.4877139264608611
65	GPC	35.0	20.51	3.0	0.0	0.3380521606992395
90	GPC	35.0	23.12	2.0	0.0	0.23605521566604049
90	GNR	35.0	23.12	0.0	1.0	0.22082498996776517
91	GPC	35.0	20.69	3.0	0.0	0.33114083759772733
96	GPC	35.0	20.8	3.0	0.0	0.32694481699381933
97	GPC	35.0	14.99	1.0	0.0	0.5411933170608418
