# Supplementary material for: Comparative diagnostic evaluation of real-time PCR and culture for detecting pathogens in podiatric wound infections
Source: Microbiol Spectr. 2025 Nov 21;14(1):e02649-25. doi: 10.1128/spectrum.02649-25 (PMC12772387; doi:10.1128/spectrum.02649-25)
Supplement: Data S5 — Rebuilt modeling matrix with expected gram morphology. [file spectrum.02649-25-s0005.xlsx]

## Sheet: Sheet1
Case_ID	Organism	Detected	Ct	Ct_16S	GPC_flag	GPR_flag	GNR_flag	Gram_Positive_Cocci	Gram_Positive_Rods	Gram_Negative_Rods	GPC_score	GPR_score	GNR_score	Is_True_Positive	Expected_Gram_Morphology
1	Enterobacter cloacae	1	33	14.8	0	0	1	Low	Absent	High	1	0	3	0	GNR
1	Enterococcus faecium	1	31.3	14.8	0	0	1	Low	Absent	High	1	0	3	0	GPC
1	Escherichia coli	1	16.8	14.8	0	0	1	Low	Absent	High	1	0	3	1	GNR
1	Staphylococcus aureus	0	40	40	0	0	0	Low	Absent	High	1	0	3	0	GPC
1	Pseudomonas aeruginosa	0	40	40	0	0	0	Low	Absent	High	1	0	3	0	GNR
1	Streptococcus agalactiae	0	40	40	0	0	0	Low	Absent	High	1	0	3	0	GPC
1	Enterococcus faecalis	0	40	40	0	0	0	Low	Absent	High	1	0	3	0	GPC
1	Proteus mirabilis	0	40	40	0	0	0	Low	Absent	High	1	0	3	0	GNR
1	Morganella morganii	0	40	40	0	0	0	Low	Absent	High	1	0	3	0	GNR
1	Proteus vulgaris	0	40	40	0	0	0	Low	Absent	High	1	0	3	0	GNR
1	Viridans streptococci	0	40	40	0	0	0	Low	Absent	High	1	0	3	0	GPC
1	Bacteroides fragilis	0	40	40	0	0	0	Low	Absent	High	1	0	3	0	GNR
1	citrobacter koseri	0	40	40	0	0	0	Low	Absent	High	1	0	3	0	GNR
1	Klebsiella oxytoca	0	40	40	0	0	0	Low	Absent	High	1	0	3	0	GNR
1	Staphylococcus lugdunensis	0	40	40	0	0	0	Low	Absent	High	1	0	3	0	GPC
1	Peptostreptococcus anaerobius	0	40	40	0	0	0	Low	Absent	High	1	0	3	0	GPR
1	Klebsiella pneumoniae	0	40	40	0	0	0	Low	Absent	High	1	0	3	0	GNR
1	Serratia marcescens	0	40	40	0	0	0	Low	Absent	High	1	0	3	0	GNR
1	Aerococcus urinae	0	40	40	0	0	0	Low	Absent	High	1	0	3	0	GPC
1	Citrobacter koseri	0	40	40	0	0	0	Low	Absent	High	1	0	3	0	GNR
1	Stenotrophomonas maltophilia	0	40	40	0	0	0	Low	Absent	High	1	0	3	0	GNR
1	Clostridium perfringens	0	40	40	0	0	0	Low	Absent	High	1	0	3	0	GPR
1	C. novyi A/B_C. septicum_H. histolytica_P. sordellii group	0	40	40	0	0	0	Low	Absent	High	1	0	3	0	GPR
1	acinetobacter baumannii	0	40	40	0	0	0	Low	Absent	High	1	0	3	0	GNR
1	citrobacter freundii	0	40	40	0	0	0	Low	Absent	High	1	0	3	0	GNR
3	Enterobacter cloacae	0	40	40	0	0	0	High	Absent	Absent	3	0	0	0	GNR
3	Enterococcus faecium	0	40	40	0	0	0	High	Absent	Absent	3	0	0	0	GPC
3	Escherichia coli	0	40	40	0	0	0	High	Absent	Absent	3	0	0	0	GNR
3	Staphylococcus aureus	1	19.2	16.71	1	0	0	High	Absent	Absent	3	0	0	1	GPC
3	Pseudomonas aeruginosa	0	40	40	0	0	0	High	Absent	Absent	3	0	0	0	GNR
3	Streptococcus agalactiae	0	40	40	0	0	0	High	Absent	Absent	3	0	0	0	GPC
3	Enterococcus faecalis	0	40	40	0	0	0	High	Absent	Absent	3	0	0	0	GPC
3	Proteus mirabilis	0	40	40	0	0	0	High	Absent	Absent	3	0	0	0	GNR
3	Morganella morganii	0	40	40	0	0	0	High	Absent	Absent	3	0	0	0	GNR
3	Proteus vulgaris	0	40	40	0	0	0	High	Absent	Absent	3	0	0	0	GNR
3	Viridans streptococci	0	40	40	0	0	0	High	Absent	Absent	3	0	0	0	GPC
3	Bacteroides fragilis	0	40	40	0	0	0	High	Absent	Absent	3	0	0	0	GNR
3	citrobacter koseri	0	40	40	0	0	0	High	Absent	Absent	3	0	0	0	GNR
3	Klebsiella oxytoca	0	40	40	0	0	0	High	Absent	Absent	3	0	0	0	GNR
3	Staphylococcus lugdunensis	0	40	40	0	0	0	High	Absent	Absent	3	0	0	0	GPC
3	Peptostreptococcus anaerobius	0	40	40	0	0	0	High	Absent	Absent	3	0	0	0	GPR
3	Klebsiella pneumoniae	0	40	40	0	0	0	High	Absent	Absent	3	0	0	0	GNR
3	Serratia marcescens	0	40	40	0	0	0	High	Absent	Absent	3	0	0	0	GNR
3	Aerococcus urinae	0	40	40	0	0	0	High	Absent	Absent	3	0	0	0	GPC
3	Citrobacter koseri	0	40	40	0	0	0	High	Absent	Absent	3	0	0	0	GNR
3	Stenotrophomonas maltophilia	0	40	40	0	0	0	High	Absent	Absent	3	0	0	0	GNR
3	Clostridium perfringens	0	40	40	0	0	0	High	Absent	Absent	3	0	0	0	GPR
3	C. novyi A/B_C. septicum_H. histolytica_P. sordellii group	0	40	40	0	0	0	High	Absent	Absent	3	0	0	0	GPR
3	acinetobacter baumannii	0	40	40	0	0	0	High	Absent	Absent	3	0	0	0	GNR
3	citrobacter freundii	0	40	40	0	0	0	High	Absent	Absent	3	0	0	0	GNR
4	Enterobacter cloacae	0	40	40	0	0	0	Absent	Absent	High	0	0	3	0	GNR
4	Enterococcus faecium	0	40	40	0	0	0	Absent	Absent	High	0	0	3	0	GPC
4	Escherichia coli	0	40	40	0	0	0	Absent	Absent	High	0	0	3	0	GNR
4	Staphylococcus aureus	0	40	40	0	0	0	Absent	Absent	High	0	0	3	0	GPC
4	Pseudomonas aeruginosa	1	20.7	17.86	0	0	1	Absent	Absent	High	0	0	3	1	GNR
4	Streptococcus agalactiae	0	40	40	0	0	0	Absent	Absent	High	0	0	3	0	GPC
4	Enterococcus faecalis	0	40	40	0	0	0	Absent	Absent	High	0	0	3	0	GPC
4	Proteus mirabilis	0	40	40	0	0	0	Absent	Absent	High	0	0	3	0	GNR
4	Morganella morganii	0	40	40	0	0	0	Absent	Absent	High	0	0	3	0	GNR
4	Proteus vulgaris	0	40	40	0	0	0	Absent	Absent	High	0	0	3	0	GNR
4	Viridans streptococci	0	40	40	0	0	0	Absent	Absent	High	0	0	3	0	GPC
4	Bacteroides fragilis	0	40	40	0	0	0	Absent	Absent	High	0	0	3	0	GNR
4	citrobacter koseri	0	40	40	0	0	0	Absent	Absent	High	0	0	3	0	GNR
4	Klebsiella oxytoca	0	40	40	0	0	0	Absent	Absent	High	0	0	3	0	GNR
4	Staphylococcus lugdunensis	0	40	40	0	0	0	Absent	Absent	High	0	0	3	0	GPC
4	Peptostreptococcus anaerobius	0	40	40	0	0	0	Absent	Absent	High	0	0	3	0	GPR
4	Klebsiella pneumoniae	0	40	40	0	0	0	Absent	Absent	High	0	0	3	0	GNR
4	Serratia marcescens	0	40	40	0	0	0	Absent	Absent	High	0	0	3	0	GNR
4	Aerococcus urinae	0	40	40	0	0	0	Absent	Absent	High	0	0	3	0	GPC
4	Citrobacter koseri	0	40	40	0	0	0	Absent	Absent	High	0	0	3	0	GNR
4	Stenotrophomonas maltophilia	0	40	40	0	0	0	Absent	Absent	High	0	0	3	0	GNR
4	Clostridium perfringens	0	40	40	0	0	0	Absent	Absent	High	0	0	3	0	GPR
4	C. novyi A/B_C. septicum_H. histolytica_P. sordellii group	0	40	40	0	0	0	Absent	Absent	High	0	0	3	0	GPR
4	acinetobacter baumannii	0	40	40	0	0	0	Absent	Absent	High	0	0	3	0	GNR
4	citrobacter freundii	0	40	40	0	0	0	Absent	Absent	High	0	0	3	0	GNR
6	Enterobacter cloacae	0	40	40	0	0	0	High	Absent	Absent	3	0	0	0	GNR
6	Enterococcus faecium	0	40	40	0	0	0	High	Absent	Absent	3	0	0	0	GPC
6	Escherichia coli	0	40	40	0	0	0	High	Absent	Absent	3	0	0	0	GNR
6	Staphylococcus aureus	0	40	40	0	0	0	High	Absent	Absent	3	0	0	0	GPC
6	Pseudomonas aeruginosa	0	40	40	0	0	0	High	Absent	Absent	3	0	0	0	GNR
6	Streptococcus agalactiae	1	17.9	15.36	1	0	0	High	Absent	Absent	3	0	0	1	GPC
6	Enterococcus faecalis	0	40	40	0	0	0	High	Absent	Absent	3	0	0	0	GPC
6	Proteus mirabilis	0	40	40	0	0	0	High	Absent	Absent	3	0	0	0	GNR
6	Morganella morganii	0	40	40	0	0	0	High	Absent	Absent	3	0	0	0	GNR
6	Proteus vulgaris	0	40	40	0	0	0	High	Absent	Absent	3	0	0	0	GNR
6	Viridans streptococci	0	40	40	0	0	0	High	Absent	Absent	3	0	0	0	GPC
6	Bacteroides fragilis	0	40	40	0	0	0	High	Absent	Absent	3	0	0	0	GNR
6	citrobacter koseri	0	40	40	0	0	0	High	Absent	Absent	3	0	0	0	GNR
6	Klebsiella oxytoca	0	40	40	0	0	0	High	Absent	Absent	3	0	0	0	GNR
6	Staphylococcus lugdunensis	0	40	40	0	0	0	High	Absent	Absent	3	0	0	0	GPC
6	Peptostreptococcus anaerobius	0	40	40	0	0	0	High	Absent	Absent	3	0	0	0	GPR
6	Klebsiella pneumoniae	0	40	40	0	0	0	High	Absent	Absent	3	0	0	0	GNR
6	Serratia marcescens	0	40	40	0	0	0	High	Absent	Absent	3	0	0	0	GNR
6	Aerococcus urinae	0	40	40	0	0	0	High	Absent	Absent	3	0	0	0	GPC
6	Citrobacter koseri	0	40	40	0	0	0	High	Absent	Absent	3	0	0	0	GNR
6	Stenotrophomonas maltophilia	0	40	40	0	0	0	High	Absent	Absent	3	0	0	0	GNR
6	Clostridium perfringens	0	40	40	0	0	0	High	Absent	Absent	3	0	0	0	GPR
6	C. novyi A/B_C. septicum_H. histolytica_P. sordellii group	0	40	40	0	0	0	High	Absent	Absent	3	0	0	0	GPR
6	acinetobacter baumannii	0	40	40	0	0	0	High	Absent	Absent	3	0	0	0	GNR
6	citrobacter freundii	0	40	40	0	0	0	High	Absent	Absent	3	0	0	0	GNR
7	Enterobacter cloacae	0	40	40	0	0	0	Absent	Absent	Absent	0	0	0	0	GNR
7	Enterococcus faecium	0	40	40	0	0	0	Absent	Absent	Absent	0	0	0	0	GPC
7	Escherichia coli	0	40	40	0	0	0	Absent	Absent	Absent	0	0	0	0	GNR
7	Staphylococcus aureus	0	40	40	0	0	0	Absent	Absent	Absent	0	0	0	0	GPC
7	Pseudomonas aeruginosa	0	40	40	0	0	0	Absent	Absent	Absent	0	0	0	0	GNR
7	Streptococcus agalactiae	0	40	40	0	0	0	Absent	Absent	Absent	0	0	0	0	GPC
7	Enterococcus faecalis	1	22.6	22.07	0	0	0	Absent	Absent	Absent	0	0	0	0	GPC
7	Proteus mirabilis	0	40	40	0	0	0	Absent	Absent	Absent	0	0	0	0	GNR
7	Morganella morganii	0	40	40	0	0	0	Absent	Absent	Absent	0	0	0	0	GNR
7	Proteus vulgaris	0	40	40	0	0	0	Absent	Absent	Absent	0	0	0	0	GNR
7	Viridans streptococci	0	40	40	0	0	0	Absent	Absent	Absent	0	0	0	0	GPC
7	Bacteroides fragilis	0	40	40	0	0	0	Absent	Absent	Absent	0	0	0	0	GNR
7	citrobacter koseri	0	40	40	0	0	0	Absent	Absent	Absent	0	0	0	0	GNR
7	Klebsiella oxytoca	0	40	40	0	0	0	Absent	Absent	Absent	0	0	0	0	GNR
7	Staphylococcus lugdunensis	0	40	40	0	0	0	Absent	Absent	Absent	0	0	0	0	GPC
7	Peptostreptococcus anaerobius	0	40	40	0	0	0	Absent	Absent	Absent	0	0	0	0	GPR
7	Klebsiella pneumoniae	0	40	40	0	0	0	Absent	Absent	Absent	0	0	0	0	GNR
7	Serratia marcescens	0	40	40	0	0	0	Absent	Absent	Absent	0	0	0	0	GNR
7	Aerococcus urinae	0	40	40	0	0	0	Absent	Absent	Absent	0	0	0	0	GPC
7	Citrobacter koseri	0	40	40	0	0	0	Absent	Absent	Absent	0	0	0	0	GNR
7	Stenotrophomonas maltophilia	0	40	40	0	0	0	Absent	Absent	Absent	0	0	0	0	GNR
7	Clostridium perfringens	0	40	40	0	0	0	Absent	Absent	Absent	0	0	0	0	GPR
7	C. novyi A/B_C. septicum_H. histolytica_P. sordellii group	0	40	40	0	0	0	Absent	Absent	Absent	0	0	0	0	GPR
7	acinetobacter baumannii	0	40	40	0	0	0	Absent	Absent	Absent	0	0	0	0	GNR
7	citrobacter freundii	0	40	40	0	0	0	Absent	Absent	Absent	0	0	0	0	GNR
8	Enterobacter cloacae	0	40	40	0	0	0	Absent	Absent	Absent	0	0	0	0	GNR
8	Enterococcus faecium	0	40	40	0	0	0	Absent	Absent	Absent	0	0	0	0	GPC
8	Escherichia coli	0	40	40	0	0	0	Absent	Absent	Absent	0	0	0	0	GNR
8	Staphylococcus aureus	0	40	40	0	0	0	Absent	Absent	Absent	0	0	0	0	GPC
8	Pseudomonas aeruginosa	0	40	40	0	0	0	Absent	Absent	Absent	0	0	0	0	GNR
8	Streptococcus agalactiae	0	40	40	0	0	0	Absent	Absent	Absent	0	0	0	0	GPC
8	Enterococcus faecalis	1	30.7	26.32	0	0	0	Absent	Absent	Absent	0	0	0	0	GPC
8	Proteus mirabilis	0	40	40	0	0	0	Absent	Absent	Absent	0	0	0	0	GNR
8	Morganella morganii	0	40	40	0	0	0	Absent	Absent	Absent	0	0	0	0	GNR
8	Proteus vulgaris	0	40	40	0	0	0	Absent	Absent	Absent	0	0	0	0	GNR
8	Viridans streptococci	0	40	40	0	0	0	Absent	Absent	Absent	0	0	0	0	GPC
8	Bacteroides fragilis	0	40	40	0	0	0	Absent	Absent	Absent	0	0	0	0	GNR
8	citrobacter koseri	0	40	40	0	0	0	Absent	Absent	Absent	0	0	0	0	GNR
8	Klebsiella oxytoca	0	40	40	0	0	0	Absent	Absent	Absent	0	0	0	0	GNR
8	Staphylococcus lugdunensis	0	40	40	0	0	0	Absent	Absent	Absent	0	0	0	0	GPC
8	Peptostreptococcus anaerobius	0	40	40	0	0	0	Absent	Absent	Absent	0	0	0	0	GPR
8	Klebsiella pneumoniae	0	40	40	0	0	0	Absent	Absent	Absent	0	0	0	0	GNR
8	Serratia marcescens	0	40	40	0	0	0	Absent	Absent	Absent	0	0	0	0	GNR
8	Aerococcus urinae	0	40	40	0	0	0	Absent	Absent	Absent	0	0	0	0	GPC
8	Citrobacter koseri	0	40	40	0	0	0	Absent	Absent	Absent	0	0	0	0	GNR
8	Stenotrophomonas maltophilia	0	40	40	0	0	0	Absent	Absent	Absent	0	0	0	0	GNR
8	Clostridium perfringens	0	40	40	0	0	0	Absent	Absent	Absent	0	0	0	0	GPR
8	C. novyi A/B_C. septicum_H. histolytica_P. sordellii group	0	40	40	0	0	0	Absent	Absent	Absent	0	0	0	0	GPR
8	acinetobacter baumannii	0	40	40	0	0	0	Absent	Absent	Absent	0	0	0	0	GNR
8	citrobacter freundii	0	40	40	0	0	0	Absent	Absent	Absent	0	0	0	0	GNR
10	Enterobacter cloacae	0	40	40	0	0	0	High	Absent	Absent	3	0	0	0	GNR
10	Enterococcus faecium	0	40	40	0	0	0	High	Absent	Absent	3	0	0	0	GPC
10	Escherichia coli	0	40	40	0	0	0	High	Absent	Absent	3	0	0	0	GNR
10	Staphylococcus aureus	1	28.9	23.74	1	0	0	High	Absent	Absent	3	0	0	1	GPC
10	Pseudomonas aeruginosa	0	40	40	0	0	0	High	Absent	Absent	3	0	0	0	GNR
10	Streptococcus agalactiae	0	40	40	0	0	0	High	Absent	Absent	3	0	0	0	GPC
10	Enterococcus faecalis	0	40	40	0	0	0	High	Absent	Absent	3	0	0	0	GPC
10	Proteus mirabilis	0	40	40	0	0	0	High	Absent	Absent	3	0	0	0	GNR
10	Morganella morganii	0	40	40	0	0	0	High	Absent	Absent	3	0	0	0	GNR
10	Proteus vulgaris	0	40	40	0	0	0	High	Absent	Absent	3	0	0	0	GNR
10	Viridans streptococci	0	40	40	0	0	0	High	Absent	Absent	3	0	0	0	GPC
10	Bacteroides fragilis	0	40	40	0	0	0	High	Absent	Absent	3	0	0	0	GNR
10	citrobacter koseri	0	40	40	0	0	0	High	Absent	Absent	3	0	0	0	GNR
10	Klebsiella oxytoca	0	40	40	0	0	0	High	Absent	Absent	3	0	0	0	GNR
10	Staphylococcus lugdunensis	0	40	40	0	0	0	High	Absent	Absent	3	0	0	0	GPC
10	Peptostreptococcus anaerobius	0	40	40	0	0	0	High	Absent	Absent	3	0	0	0	GPR
10	Klebsiella pneumoniae	0	40	40	0	0	0	High	Absent	Absent	3	0	0	0	GNR
10	Serratia marcescens	0	40	40	0	0	0	High	Absent	Absent	3	0	0	0	GNR
10	Aerococcus urinae	0	40	40	0	0	0	High	Absent	Absent	3	0	0	0	GPC
10	Citrobacter koseri	0	40	40	0	0	0	High	Absent	Absent	3	0	0	0	GNR
10	Stenotrophomonas maltophilia	0	40	40	0	0	0	High	Absent	Absent	3	0	0	0	GNR
10	Clostridium perfringens	0	40	40	0	0	0	High	Absent	Absent	3	0	0	0	GPR
10	C. novyi A/B_C. septicum_H. histolytica_P. sordellii group	0	40	40	0	0	0	High	Absent	Absent	3	0	0	0	GPR
10	acinetobacter baumannii	0	40	40	0	0	0	High	Absent	Absent	3	0	0	0	GNR
10	citrobacter freundii	0	40	40	0	0	0	High	Absent	Absent	3	0	0	0	GNR
12	Enterobacter cloacae	0	40	40	0	0	0	Low	Absent	High	1	0	3	0	GNR
12	Enterococcus faecium	0	40	40	0	0	0	Low	Absent	High	1	0	3	0	GPC
12	Escherichia coli	0	40	40	0	0	0	Low	Absent	High	1	0	3	0	GNR
12	Staphylococcus aureus	1	19.2	16.91	0	0	1	Low	Absent	High	1	0	3	1	GPC
12	Pseudomonas aeruginosa	0	40	40	0	0	0	Low	Absent	High	1	0	3	0	GNR
12	Streptococcus agalactiae	1	31.1	16.91	0	0	1	Low	Absent	High	1	0	3	0	GPC
12	Enterococcus faecalis	1	18.8	16.91	0	0	1	Low	Absent	High	1	0	3	0	GPC
12	Proteus mirabilis	0	40	40	0	0	0	Low	Absent	High	1	0	3	0	GNR
12	Morganella morganii	0	40	40	0	0	0	Low	Absent	High	1	0	3	0	GNR
12	Proteus vulgaris	0	40	40	0	0	0	Low	Absent	High	1	0	3	0	GNR
12	Viridans streptococci	0	40	40	0	0	0	Low	Absent	High	1	0	3	0	GPC
12	Bacteroides fragilis	0	40	40	0	0	0	Low	Absent	High	1	0	3	0	GNR
12	citrobacter koseri	0	40	40	0	0	0	Low	Absent	High	1	0	3	0	GNR
12	Klebsiella oxytoca	0	40	40	0	0	0	Low	Absent	High	1	0	3	0	GNR
12	Staphylococcus lugdunensis	0	40	40	0	0	0	Low	Absent	High	1	0	3	0	GPC
12	Peptostreptococcus anaerobius	0	40	40	0	0	0	Low	Absent	High	1	0	3	0	GPR
12	Klebsiella pneumoniae	0	40	40	0	0	0	Low	Absent	High	1	0	3	0	GNR
12	Serratia marcescens	0	40	40	0	0	0	Low	Absent	High	1	0	3	0	GNR
12	Aerococcus urinae	0	40	40	0	0	0	Low	Absent	High	1	0	3	0	GPC
12	Citrobacter koseri	0	40	40	0	0	0	Low	Absent	High	1	0	3	0	GNR
12	Stenotrophomonas maltophilia	0	40	40	0	0	0	Low	Absent	High	1	0	3	0	GNR
12	Clostridium perfringens	0	40	40	0	0	0	Low	Absent	High	1	0	3	0	GPR
12	C. novyi A/B_C. septicum_H. histolytica_P. sordellii group	0	40	40	0	0	0	Low	Absent	High	1	0	3	0	GPR
12	acinetobacter baumannii	0	40	40	0	0	0	Low	Absent	High	1	0	3	0	GNR
12	citrobacter freundii	0	40	40	0	0	0	Low	Absent	High	1	0	3	0	GNR
13	Enterobacter cloacae	0	40	40	0	0	0	High	Absent	Absent	3	0	0	0	GNR
13	Enterococcus faecium	0	40	40	0	0	0	High	Absent	Absent	3	0	0	0	GPC
13	Escherichia coli	0	40	40	0	0	0	High	Absent	Absent	3	0	0	0	GNR
13	Staphylococcus aureus	0	40	40	0	0	0	High	Absent	Absent	3	0	0	0	GPC
13	Pseudomonas aeruginosa	0	40	40	0	0	0	High	Absent	Absent	3	0	0	0	GNR
13	Streptococcus agalactiae	0	40	40	0	0	0	High	Absent	Absent	3	0	0	0	GPC
13	Enterococcus faecalis	1	28.6	20.48	1	0	0	High	Absent	Absent	3	0	0	0	GPC
13	Proteus mirabilis	1	28.1	20.48	1	0	0	High	Absent	Absent	3	0	0	0	GNR
13	Morganella morganii	0	40	40	0	0	0	High	Absent	Absent	3	0	0	0	GNR
13	Proteus vulgaris	0	40	40	0	0	0	High	Absent	Absent	3	0	0	0	GNR
13	Viridans streptococci	0	40	40	0	0	0	High	Absent	Absent	3	0	0	0	GPC
13	Bacteroides fragilis	0	40	40	0	0	0	High	Absent	Absent	3	0	0	0	GNR
13	citrobacter koseri	0	40	40	0	0	0	High	Absent	Absent	3	0	0	0	GNR
13	Klebsiella oxytoca	0	40	40	0	0	0	High	Absent	Absent	3	0	0	0	GNR
13	Staphylococcus lugdunensis	0	40	40	0	0	0	High	Absent	Absent	3	0	0	0	GPC
13	Peptostreptococcus anaerobius	0	40	40	0	0	0	High	Absent	Absent	3	0	0	0	GPR
13	Klebsiella pneumoniae	0	40	40	0	0	0	High	Absent	Absent	3	0	0	0	GNR
13	Serratia marcescens	0	40	40	0	0	0	High	Absent	Absent	3	0	0	0	GNR
13	Aerococcus urinae	0	40	40	0	0	0	High	Absent	Absent	3	0	0	0	GPC
13	Citrobacter koseri	0	40	40	0	0	0	High	Absent	Absent	3	0	0	0	GNR
13	Stenotrophomonas maltophilia	0	40	40	0	0	0	High	Absent	Absent	3	0	0	0	GNR
13	Clostridium perfringens	0	40	40	0	0	0	High	Absent	Absent	3	0	0	0	GPR
13	C. novyi A/B_C. septicum_H. histolytica_P. sordellii group	0	40	40	0	0	0	High	Absent	Absent	3	0	0	0	GPR
13	acinetobacter baumannii	0	40	40	0	0	0	High	Absent	Absent	3	0	0	0	GNR
13	citrobacter freundii	0	40	40	0	0	0	High	Absent	Absent	3	0	0	0	GNR
15	Enterobacter cloacae	0	40	40	0	0	0	High	Absent	High	3	0	3	0	GNR
15	Enterococcus faecium	0	40	40	0	0	0	High	Absent	High	3	0	3	0	GPC
15	Escherichia coli	0	40	40	0	0	0	High	Absent	High	3	0	3	0	GNR
15	Staphylococcus aureus	1	16.2	14.13	1	0	1	High	Absent	High	3	0	3	1	GPC
15	Pseudomonas aeruginosa	0	40	40	0	0	0	High	Absent	High	3	0	3	0	GNR
15	Streptococcus agalactiae	0	40	40	0	0	0	High	Absent	High	3	0	3	0	GPC
15	Enterococcus faecalis	1	17.9	14.13	1	0	1	High	Absent	High	3	0	3	0	GPC
15	Proteus mirabilis	1	30.3	14.13	1	0	1	High	Absent	High	3	0	3	0	GNR
15	Morganella morganii	0	40	40	0	0	0	High	Absent	High	3	0	3	0	GNR
15	Proteus vulgaris	0	40	40	0	0	0	High	Absent	High	3	0	3	0	GNR
15	Viridans streptococci	0	40	40	0	0	0	High	Absent	High	3	0	3	0	GPC
15	Bacteroides fragilis	0	40	40	0	0	0	High	Absent	High	3	0	3	0	GNR
15	citrobacter koseri	0	40	40	0	0	0	High	Absent	High	3	0	3	0	GNR
15	Klebsiella oxytoca	0	40	40	0	0	0	High	Absent	High	3	0	3	0	GNR
15	Staphylococcus lugdunensis	0	40	40	0	0	0	High	Absent	High	3	0	3	0	GPC
15	Peptostreptococcus anaerobius	0	40	40	0	0	0	High	Absent	High	3	0	3	0	GPR
15	Klebsiella pneumoniae	0	40	40	0	0	0	High	Absent	High	3	0	3	0	GNR
15	Serratia marcescens	0	40	40	0	0	0	High	Absent	High	3	0	3	0	GNR
15	Aerococcus urinae	0	40	40	0	0	0	High	Absent	High	3	0	3	0	GPC
15	Citrobacter koseri	0	40	40	0	0	0	High	Absent	High	3	0	3	0	GNR
15	Stenotrophomonas maltophilia	0	40	40	0	0	0	High	Absent	High	3	0	3	0	GNR
15	Clostridium perfringens	0	40	40	0	0	0	High	Absent	High	3	0	3	0	GPR
15	C. novyi A/B_C. septicum_H. histolytica_P. sordellii group	0	40	40	0	0	0	High	Absent	High	3	0	3	0	GPR
15	acinetobacter baumannii	0	40	40	0	0	0	High	Absent	High	3	0	3	0	GNR
15	citrobacter freundii	0	40	40	0	0	0	High	Absent	High	3	0	3	0	GNR
16	Enterobacter cloacae	0	40	40	0	0	0	High	Absent	Low	3	0	1	0	GNR
16	Enterococcus faecium	0	40	40	0	0	0	High	Absent	Low	3	0	1	0	GPC
16	Escherichia coli	0	40	40	0	0	0	High	Absent	Low	3	0	1	0	GNR
16	Staphylococcus aureus	1	19.2	17.84	1	0	0	High	Absent	Low	3	0	1	1	GPC
16	Pseudomonas aeruginosa	0	40	40	0	0	0	High	Absent	Low	3	0	1	0	GNR
16	Streptococcus agalactiae	0	40	40	0	0	0	High	Absent	Low	3	0	1	0	GPC
16	Enterococcus faecalis	0	40	40	0	0	0	High	Absent	Low	3	0	1	0	GPC
16	Proteus mirabilis	0	40	40	0	0	0	High	Absent	Low	3	0	1	0	GNR
16	Morganella morganii	0	40	40	0	0	0	High	Absent	Low	3	0	1	0	GNR
16	Proteus vulgaris	0	40	40	0	0	0	High	Absent	Low	3	0	1	0	GNR
16	Viridans streptococci	0	40	40	0	0	0	High	Absent	Low	3	0	1	0	GPC
16	Bacteroides fragilis	0	40	40	0	0	0	High	Absent	Low	3	0	1	0	GNR
16	citrobacter koseri	0	40	40	0	0	0	High	Absent	Low	3	0	1	0	GNR
16	Klebsiella oxytoca	0	40	40	0	0	0	High	Absent	Low	3	0	1	0	GNR
16	Staphylococcus lugdunensis	0	40	40	0	0	0	High	Absent	Low	3	0	1	0	GPC
16	Peptostreptococcus anaerobius	0	40	40	0	0	0	High	Absent	Low	3	0	1	0	GPR
16	Klebsiella pneumoniae	0	40	40	0	0	0	High	Absent	Low	3	0	1	0	GNR
16	Serratia marcescens	0	40	40	0	0	0	High	Absent	Low	3	0	1	0	GNR
16	Aerococcus urinae	0	40	40	0	0	0	High	Absent	Low	3	0	1	0	GPC
16	Citrobacter koseri	0	40	40	0	0	0	High	Absent	Low	3	0	1	0	GNR
16	Stenotrophomonas maltophilia	0	40	40	0	0	0	High	Absent	Low	3	0	1	0	GNR
16	Clostridium perfringens	0	40	40	0	0	0	High	Absent	Low	3	0	1	0	GPR
16	C. novyi A/B_C. septicum_H. histolytica_P. sordellii group	0	40	40	0	0	0	High	Absent	Low	3	0	1	0	GPR
16	acinetobacter baumannii	0	40	40	0	0	0	High	Absent	Low	3	0	1	0	GNR
16	citrobacter freundii	0	40	40	0	0	0	High	Absent	Low	3	0	1	0	GNR
17	Enterobacter cloacae	0	40	40	0	0	0	High	Absent	Absent	3	0	0	0	GNR
17	Enterococcus faecium	0	40	40	0	0	0	High	Absent	Absent	3	0	0	0	GPC
17	Escherichia coli	0	40	40	0	0	0	High	Absent	Absent	3	0	0	0	GNR
17	Staphylococcus aureus	1	17.1	14.48	1	0	0	High	Absent	Absent	3	0	0	1	GPC
17	Pseudomonas aeruginosa	0	40	40	0	0	0	High	Absent	Absent	3	0	0	0	GNR
17	Streptococcus agalactiae	0	40	40	0	0	0	High	Absent	Absent	3	0	0	0	GPC
17	Enterococcus faecalis	0	40	40	0	0	0	High	Absent	Absent	3	0	0	0	GPC
17	Proteus mirabilis	0	40	40	0	0	0	High	Absent	Absent	3	0	0	0	GNR
17	Morganella morganii	0	40	40	0	0	0	High	Absent	Absent	3	0	0	0	GNR
17	Proteus vulgaris	0	40	40	0	0	0	High	Absent	Absent	3	0	0	0	GNR
17	Viridans streptococci	0	40	40	0	0	0	High	Absent	Absent	3	0	0	0	GPC
17	Bacteroides fragilis	0	40	40	0	0	0	High	Absent	Absent	3	0	0	0	GNR
17	citrobacter koseri	0	40	40	0	0	0	High	Absent	Absent	3	0	0	0	GNR
17	Klebsiella oxytoca	0	40	40	0	0	0	High	Absent	Absent	3	0	0	0	GNR
17	Staphylococcus lugdunensis	0	40	40	0	0	0	High	Absent	Absent	3	0	0	0	GPC
17	Peptostreptococcus anaerobius	0	40	40	0	0	0	High	Absent	Absent	3	0	0	0	GPR
17	Klebsiella pneumoniae	0	40	40	0	0	0	High	Absent	Absent	3	0	0	0	GNR
17	Serratia marcescens	0	40	40	0	0	0	High	Absent	Absent	3	0	0	0	GNR
17	Aerococcus urinae	0	40	40	0	0	0	High	Absent	Absent	3	0	0	0	GPC
17	Citrobacter koseri	0	40	40	0	0	0	High	Absent	Absent	3	0	0	0	GNR
17	Stenotrophomonas maltophilia	0	40	40	0	0	0	High	Absent	Absent	3	0	0	0	GNR
17	Clostridium perfringens	0	40	40	0	0	0	High	Absent	Absent	3	0	0	0	GPR
17	C. novyi A/B_C. septicum_H. histolytica_P. sordellii group	0	40	40	0	0	0	High	Absent	Absent	3	0	0	0	GPR
17	acinetobacter baumannii	0	40	40	0	0	0	High	Absent	Absent	3	0	0	0	GNR
17	citrobacter freundii	0	40	40	0	0	0	High	Absent	Absent	3	0	0	0	GNR
18	Enterobacter cloacae	0	40	40	0	0	0	High	Absent	High	3	0	3	0	GNR
18	Enterococcus faecium	0	40	40	0	0	0	High	Absent	High	3	0	3	0	GPC
18	Escherichia coli	0	40	40	0	0	0	High	Absent	High	3	0	3	0	GNR
18	Staphylococcus aureus	0	40	40	0	0	0	High	Absent	High	3	0	3	0	GPC
18	Pseudomonas aeruginosa	1	20.4	14.81	1	0	1	High	Absent	High	3	0	3	1	GNR
18	Streptococcus agalactiae	0	40	40	0	0	0	High	Absent	High	3	0	3	0	GPC
18	Enterococcus faecalis	1	19.4	14.81	1	0	1	High	Absent	High	3	0	3	0	GPC
18	Proteus mirabilis	0	40	40	0	0	0	High	Absent	High	3	0	3	0	GNR
18	Morganella morganii	0	40	40	0	0	0	High	Absent	High	3	0	3	0	GNR
18	Proteus vulgaris	0	40	40	0	0	0	High	Absent	High	3	0	3	0	GNR
18	Viridans streptococci	0	40	40	0	0	0	High	Absent	High	3	0	3	0	GPC
18	Bacteroides fragilis	0	40	40	0	0	0	High	Absent	High	3	0	3	0	GNR
18	citrobacter koseri	0	40	40	0	0	0	High	Absent	High	3	0	3	0	GNR
18	Klebsiella oxytoca	0	40	40	0	0	0	High	Absent	High	3	0	3	0	GNR
18	Staphylococcus lugdunensis	0	40	40	0	0	0	High	Absent	High	3	0	3	0	GPC
18	Peptostreptococcus anaerobius	0	40	40	0	0	0	High	Absent	High	3	0	3	0	GPR
18	Klebsiella pneumoniae	0	40	40	0	0	0	High	Absent	High	3	0	3	0	GNR
18	Serratia marcescens	0	40	40	0	0	0	High	Absent	High	3	0	3	0	GNR
18	Aerococcus urinae	0	40	40	0	0	0	High	Absent	High	3	0	3	0	GPC
18	Citrobacter koseri	0	40	40	0	0	0	High	Absent	High	3	0	3	0	GNR
18	Stenotrophomonas maltophilia	0	40	40	0	0	0	High	Absent	High	3	0	3	0	GNR
18	Clostridium perfringens	0	40	40	0	0	0	High	Absent	High	3	0	3	0	GPR
18	C. novyi A/B_C. septicum_H. histolytica_P. sordellii group	0	40	40	0	0	0	High	Absent	High	3	0	3	0	GPR
18	acinetobacter baumannii	0	40	40	0	0	0	High	Absent	High	3	0	3	0	GNR
18	citrobacter freundii	0	40	40	0	0	0	High	Absent	High	3	0	3	0	GNR
19	Enterobacter cloacae	0	40	40	0	0	0	High	High	Low	3	3	1	0	GNR
19	Enterococcus faecium	0	40	40	0	0	0	High	High	Low	3	3	1	0	GPC
19	Escherichia coli	0	40	40	0	0	0	High	High	Low	3	3	1	0	GNR
19	Staphylococcus aureus	1	15.3	13.68	1	1	0	High	High	Low	3	3	1	1	GPC
19	Pseudomonas aeruginosa	0	40	40	0	0	0	High	High	Low	3	3	1	0	GNR
19	Streptococcus agalactiae	1	19.9	13.68	1	1	0	High	High	Low	3	3	1	1	GPC
19	Enterococcus faecalis	1	23.8	13.68	1	1	0	High	High	Low	3	3	1	0	GPC
19	Proteus mirabilis	1	22.9	13.68	1	1	0	High	High	Low	3	3	1	0	GNR
19	Morganella morganii	1	26.8	13.68	1	1	0	High	High	Low	3	3	1	0	GNR
19	Proteus vulgaris	1	27.2	13.68	1	1	0	High	High	Low	3	3	1	0	GNR
19	Viridans streptococci	0	40	40	0	0	0	High	High	Low	3	3	1	0	GPC
19	Bacteroides fragilis	0	40	40	0	0	0	High	High	Low	3	3	1	0	GNR
19	citrobacter koseri	0	40	40	0	0	0	High	High	Low	3	3	1	0	GNR
19	Klebsiella oxytoca	0	40	40	0	0	0	High	High	Low	3	3	1	0	GNR
19	Staphylococcus lugdunensis	0	40	40	0	0	0	High	High	Low	3	3	1	0	GPC
19	Peptostreptococcus anaerobius	0	40	40	0	0	0	High	High	Low	3	3	1	0	GPR
19	Klebsiella pneumoniae	0	40	40	0	0	0	High	High	Low	3	3	1	0	GNR
19	Serratia marcescens	0	40	40	0	0	0	High	High	Low	3	3	1	0	GNR
19	Aerococcus urinae	0	40	40	0	0	0	High	High	Low	3	3	1	0	GPC
19	Citrobacter koseri	0	40	40	0	0	0	High	High	Low	3	3	1	0	GNR
19	Stenotrophomonas maltophilia	0	40	40	0	0	0	High	High	Low	3	3	1	0	GNR
19	Clostridium perfringens	0	40	40	0	0	0	High	High	Low	3	3	1	0	GPR
19	C. novyi A/B_C. septicum_H. histolytica_P. sordellii group	0	40	40	0	0	0	High	High	Low	3	3	1	0	GPR
19	acinetobacter baumannii	0	40	40	0	0	0	High	High	Low	3	3	1	0	GNR
19	citrobacter freundii	0	40	40	0	0	0	High	High	Low	3	3	1	0	GNR
22	Enterobacter cloacae	0	40	40	0	0	0	High	High	High	3	3	3	0	GNR
22	Enterococcus faecium	0	40	40	0	0	0	High	High	High	3	3	3	0	GPC
22	Escherichia coli	0	40	40	0	0	0	High	High	High	3	3	3	0	GNR
22	Staphylococcus aureus	1	17.1	14.13	1	1	1	High	High	High	3	3	3	1	GPC
22	Pseudomonas aeruginosa	0	40	40	0	0	0	High	High	High	3	3	3	0	GNR
22	Streptococcus agalactiae	0	40	40	0	0	0	High	High	High	3	3	3	0	GPC
22	Enterococcus faecalis	1	23.2	14.13	1	1	1	High	High	High	3	3	3	0	GPC
22	Proteus mirabilis	0	40	40	0	0	0	High	High	High	3	3	3	0	GNR
22	Morganella morganii	0	40	40	0	0	0	High	High	High	3	3	3	0	GNR
22	Proteus vulgaris	0	40	40	0	0	0	High	High	High	3	3	3	0	GNR
22	Viridans streptococci	0	40	40	0	0	0	High	High	High	3	3	3	0	GPC
22	Bacteroides fragilis	0	40	40	0	0	0	High	High	High	3	3	3	0	GNR
22	citrobacter koseri	0	40	40	0	0	0	High	High	High	3	3	3	0	GNR
22	Klebsiella oxytoca	0	40	40	0	0	0	High	High	High	3	3	3	0	GNR
22	Staphylococcus lugdunensis	0	40	40	0	0	0	High	High	High	3	3	3	0	GPC
22	Peptostreptococcus anaerobius	0	40	40	0	0	0	High	High	High	3	3	3	0	GPR
22	Klebsiella pneumoniae	0	40	40	0	0	0	High	High	High	3	3	3	0	GNR
22	Serratia marcescens	0	40	40	0	0	0	High	High	High	3	3	3	0	GNR
22	Aerococcus urinae	0	40	40	0	0	0	High	High	High	3	3	3	0	GPC
22	Citrobacter koseri	0	40	40	0	0	0	High	High	High	3	3	3	0	GNR
22	Stenotrophomonas maltophilia	0	40	40	0	0	0	High	High	High	3	3	3	0	GNR
22	Clostridium perfringens	0	40	40	0	0	0	High	High	High	3	3	3	0	GPR
22	C. novyi A/B_C. septicum_H. histolytica_P. sordellii group	0	40	40	0	0	0	High	High	High	3	3	3	0	GPR
22	acinetobacter baumannii	0	40	40	0	0	0	High	High	High	3	3	3	0	GNR
22	citrobacter freundii	0	40	40	0	0	0	High	High	High	3	3	3	0	GNR
25	Enterobacter cloacae	1	18.1	14.98	1	0	0	High	Absent	Low	3	0	1	0	GNR
25	Enterococcus faecium	0	40	40	0	0	0	High	Absent	Low	3	0	1	0	GPC
25	Escherichia coli	0	40	40	0	0	0	High	Absent	Low	3	0	1	0	GNR
25	Staphylococcus aureus	1	24.4	14.98	1	0	0	High	Absent	Low	3	0	1	1	GPC
25	Pseudomonas aeruginosa	0	40	40	0	0	0	High	Absent	Low	3	0	1	0	GNR
25	Streptococcus agalactiae	1	23.2	14.98	1	0	0	High	Absent	Low	3	0	1	1	GPC
25	Enterococcus faecalis	1	20.7	14.98	1	0	0	High	Absent	Low	3	0	1	0	GPC
25	Proteus mirabilis	0	40	40	0	0	0	High	Absent	Low	3	0	1	0	GNR
25	Morganella morganii	0	40	40	0	0	0	High	Absent	Low	3	0	1	0	GNR
25	Proteus vulgaris	0	40	40	0	0	0	High	Absent	Low	3	0	1	0	GNR
25	Viridans streptococci	1	22.5	14.98	1	0	0	High	Absent	Low	3	0	1	0	GPC
25	Bacteroides fragilis	0	40	40	0	0	0	High	Absent	Low	3	0	1	0	GNR
25	citrobacter koseri	0	40	40	0	0	0	High	Absent	Low	3	0	1	0	GNR
25	Klebsiella oxytoca	0	40	40	0	0	0	High	Absent	Low	3	0	1	0	GNR
25	Staphylococcus lugdunensis	0	40	40	0	0	0	High	Absent	Low	3	0	1	0	GPC
25	Peptostreptococcus anaerobius	0	40	40	0	0	0	High	Absent	Low	3	0	1	0	GPR
25	Klebsiella pneumoniae	0	40	40	0	0	0	High	Absent	Low	3	0	1	0	GNR
25	Serratia marcescens	0	40	40	0	0	0	High	Absent	Low	3	0	1	0	GNR
25	Aerococcus urinae	0	40	40	0	0	0	High	Absent	Low	3	0	1	0	GPC
25	Citrobacter koseri	0	40	40	0	0	0	High	Absent	Low	3	0	1	0	GNR
25	Stenotrophomonas maltophilia	0	40	40	0	0	0	High	Absent	Low	3	0	1	0	GNR
25	Clostridium perfringens	0	40	40	0	0	0	High	Absent	Low	3	0	1	0	GPR
25	C. novyi A/B_C. septicum_H. histolytica_P. sordellii group	0	40	40	0	0	0	High	Absent	Low	3	0	1	0	GPR
25	acinetobacter baumannii	0	40	40	0	0	0	High	Absent	Low	3	0	1	0	GNR
25	citrobacter freundii	0	40	40	0	0	0	High	Absent	Low	3	0	1	0	GNR
27	Enterobacter cloacae	0	40	40	0	0	0	High	Absent	Absent	3	0	0	0	GNR
27	Enterococcus faecium	0	40	40	0	0	0	High	Absent	Absent	3	0	0	0	GPC
27	Escherichia coli	0	40	40	0	0	0	High	Absent	Absent	3	0	0	0	GNR
27	Staphylococcus aureus	1	18.8	16.18	1	0	0	High	Absent	Absent	3	0	0	1	GPC
27	Pseudomonas aeruginosa	0	40	40	0	0	0	High	Absent	Absent	3	0	0	0	GNR
27	Streptococcus agalactiae	0	40	40	0	0	0	High	Absent	Absent	3	0	0	0	GPC
27	Enterococcus faecalis	0	40	40	0	0	0	High	Absent	Absent	3	0	0	0	GPC
27	Proteus mirabilis	0	40	40	0	0	0	High	Absent	Absent	3	0	0	0	GNR
27	Morganella morganii	0	40	40	0	0	0	High	Absent	Absent	3	0	0	0	GNR
27	Proteus vulgaris	0	40	40	0	0	0	High	Absent	Absent	3	0	0	0	GNR
27	Viridans streptococci	0	40	40	0	0	0	High	Absent	Absent	3	0	0	0	GPC
27	Bacteroides fragilis	0	40	40	0	0	0	High	Absent	Absent	3	0	0	0	GNR
27	citrobacter koseri	0	40	40	0	0	0	High	Absent	Absent	3	0	0	0	GNR
27	Klebsiella oxytoca	0	40	40	0	0	0	High	Absent	Absent	3	0	0	0	GNR
27	Staphylococcus lugdunensis	0	40	40	0	0	0	High	Absent	Absent	3	0	0	0	GPC
27	Peptostreptococcus anaerobius	0	40	40	0	0	0	High	Absent	Absent	3	0	0	0	GPR
27	Klebsiella pneumoniae	0	40	40	0	0	0	High	Absent	Absent	3	0	0	0	GNR
27	Serratia marcescens	0	40	40	0	0	0	High	Absent	Absent	3	0	0	0	GNR
27	Aerococcus urinae	0	40	40	0	0	0	High	Absent	Absent	3	0	0	0	GPC
27	Citrobacter koseri	0	40	40	0	0	0	High	Absent	Absent	3	0	0	0	GNR
27	Stenotrophomonas maltophilia	0	40	40	0	0	0	High	Absent	Absent	3	0	0	0	GNR
27	Clostridium perfringens	0	40	40	0	0	0	High	Absent	Absent	3	0	0	0	GPR
27	C. novyi A/B_C. septicum_H. histolytica_P. sordellii group	0	40	40	0	0	0	High	Absent	Absent	3	0	0	0	GPR
27	acinetobacter baumannii	0	40	40	0	0	0	High	Absent	Absent	3	0	0	0	GNR
27	citrobacter freundii	0	40	40	0	0	0	High	Absent	Absent	3	0	0	0	GNR
28	Enterobacter cloacae	0	40	40	0	0	0	High	Absent	High	3	0	3	0	GNR
28	Enterococcus faecium	0	40	40	0	0	0	High	Absent	High	3	0	3	0	GPC
28	Escherichia coli	0	40	40	0	0	0	High	Absent	High	3	0	3	0	GNR
28	Staphylococcus aureus	1	18.7	15.62	1	0	1	High	Absent	High	3	0	3	1	GPC
28	Pseudomonas aeruginosa	0	40	40	0	0	0	High	Absent	High	3	0	3	0	GNR
28	Streptococcus agalactiae	0	40	40	0	0	0	High	Absent	High	3	0	3	0	GPC
28	Enterococcus faecalis	1	23.8	15.62	1	0	1	High	Absent	High	3	0	3	0	GPC
28	Proteus mirabilis	0	40	40	0	0	0	High	Absent	High	3	0	3	0	GNR
28	Morganella morganii	0	40	40	0	0	0	High	Absent	High	3	0	3	0	GNR
28	Proteus vulgaris	0	40	40	0	0	0	High	Absent	High	3	0	3	0	GNR
28	Viridans streptococci	0	40	40	0	0	0	High	Absent	High	3	0	3	0	GPC
28	Bacteroides fragilis	1	21.9	15.62	1	0	1	High	Absent	High	3	0	3	1	GNR
28	citrobacter koseri	0	40	40	0	0	0	High	Absent	High	3	0	3	0	GNR
28	Klebsiella oxytoca	0	40	40	0	0	0	High	Absent	High	3	0	3	0	GNR
28	Staphylococcus lugdunensis	0	40	40	0	0	0	High	Absent	High	3	0	3	0	GPC
28	Peptostreptococcus anaerobius	0	40	40	0	0	0	High	Absent	High	3	0	3	0	GPR
28	Klebsiella pneumoniae	0	40	40	0	0	0	High	Absent	High	3	0	3	0	GNR
28	Serratia marcescens	0	40	40	0	0	0	High	Absent	High	3	0	3	0	GNR
28	Aerococcus urinae	0	40	40	0	0	0	High	Absent	High	3	0	3	0	GPC
28	Citrobacter koseri	0	40	40	0	0	0	High	Absent	High	3	0	3	0	GNR
28	Stenotrophomonas maltophilia	0	40	40	0	0	0	High	Absent	High	3	0	3	0	GNR
28	Clostridium perfringens	0	40	40	0	0	0	High	Absent	High	3	0	3	0	GPR
28	C. novyi A/B_C. septicum_H. histolytica_P. sordellii group	0	40	40	0	0	0	High	Absent	High	3	0	3	0	GPR
28	acinetobacter baumannii	0	40	40	0	0	0	High	Absent	High	3	0	3	0	GNR
28	citrobacter freundii	0	40	40	0	0	0	High	Absent	High	3	0	3	0	GNR
29	Enterobacter cloacae	0	40	40	0	0	0	High	High	Low	3	3	1	0	GNR
29	Enterococcus faecium	0	40	40	0	0	0	High	High	Low	3	3	1	0	GPC
29	Escherichia coli	0	40	40	0	0	0	High	High	Low	3	3	1	0	GNR
29	Staphylococcus aureus	1	18.1	13.99	1	1	0	High	High	Low	3	3	1	0	GPC
29	Pseudomonas aeruginosa	0	40	40	0	0	0	High	High	Low	3	3	1	0	GNR
29	Streptococcus agalactiae	0	40	40	0	0	0	High	High	Low	3	3	1	0	GPC
29	Enterococcus faecalis	1	20.6	13.99	1	1	0	High	High	Low	3	3	1	0	GPC
29	Proteus mirabilis	0	40	40	0	0	0	High	High	Low	3	3	1	0	GNR
29	Morganella morganii	0	40	40	0	0	0	High	High	Low	3	3	1	0	GNR
29	Proteus vulgaris	0	40	40	0	0	0	High	High	Low	3	3	1	0	GNR
29	Viridans streptococci	0	40	40	0	0	0	High	High	Low	3	3	1	0	GPC
29	Bacteroides fragilis	0	40	40	0	0	0	High	High	Low	3	3	1	0	GNR
29	citrobacter koseri	1	19.8	13.99	1	1	0	High	High	Low	3	3	1	0	GNR
29	Klebsiella oxytoca	1	29.5	13.99	1	1	0	High	High	Low	3	3	1	0	GNR
29	Staphylococcus lugdunensis	0	40	40	0	0	0	High	High	Low	3	3	1	0	GPC
29	Peptostreptococcus anaerobius	0	40	40	0	0	0	High	High	Low	3	3	1	0	GPR
29	Klebsiella pneumoniae	0	40	40	0	0	0	High	High	Low	3	3	1	0	GNR
29	Serratia marcescens	0	40	40	0	0	0	High	High	Low	3	3	1	0	GNR
29	Aerococcus urinae	0	40	40	0	0	0	High	High	Low	3	3	1	0	GPC
29	Citrobacter koseri	0	40	40	0	0	0	High	High	Low	3	3	1	0	GNR
29	Stenotrophomonas maltophilia	0	40	40	0	0	0	High	High	Low	3	3	1	0	GNR
29	Clostridium perfringens	0	40	40	0	0	0	High	High	Low	3	3	1	0	GPR
29	C. novyi A/B_C. septicum_H. histolytica_P. sordellii group	0	40	40	0	0	0	High	High	Low	3	3	1	0	GPR
29	acinetobacter baumannii	0	40	40	0	0	0	High	High	Low	3	3	1	0	GNR
29	citrobacter freundii	0	40	40	0	0	0	High	High	Low	3	3	1	0	GNR
30	Enterobacter cloacae	0	40	40	0	0	0	High	Absent	Absent	3	0	0	0	GNR
30	Enterococcus faecium	0	40	40	0	0	0	High	Absent	Absent	3	0	0	0	GPC
30	Escherichia coli	0	40	40	0	0	0	High	Absent	Absent	3	0	0	0	GNR
30	Staphylococcus aureus	0	40	40	0	0	0	High	Absent	Absent	3	0	0	0	GPC
30	Pseudomonas aeruginosa	0	40	40	0	0	0	High	Absent	Absent	3	0	0	0	GNR
30	Streptococcus agalactiae	0	40	40	0	0	0	High	Absent	Absent	3	0	0	0	GPC
30	Enterococcus faecalis	0	40	40	0	0	0	High	Absent	Absent	3	0	0	0	GPC
30	Proteus mirabilis	0	40	40	0	0	0	High	Absent	Absent	3	0	0	0	GNR
30	Morganella morganii	0	40	40	0	0	0	High	Absent	Absent	3	0	0	0	GNR
30	Proteus vulgaris	0	40	40	0	0	0	High	Absent	Absent	3	0	0	0	GNR
30	Viridans streptococci	0	40	40	0	0	0	High	Absent	Absent	3	0	0	0	GPC
30	Bacteroides fragilis	0	40	40	0	0	0	High	Absent	Absent	3	0	0	0	GNR
30	citrobacter koseri	0	40	40	0	0	0	High	Absent	Absent	3	0	0	0	GNR
30	Klebsiella oxytoca	0	40	40	0	0	0	High	Absent	Absent	3	0	0	0	GNR
30	Staphylococcus lugdunensis	1	16.1	13.71	1	0	0	High	Absent	Absent	3	0	0	0	GPC
30	Peptostreptococcus anaerobius	0	40	40	0	0	0	High	Absent	Absent	3	0	0	0	GPR
30	Klebsiella pneumoniae	0	40	40	0	0	0	High	Absent	Absent	3	0	0	0	GNR
30	Serratia marcescens	0	40	40	0	0	0	High	Absent	Absent	3	0	0	0	GNR
30	Aerococcus urinae	0	40	40	0	0	0	High	Absent	Absent	3	0	0	0	GPC
30	Citrobacter koseri	0	40	40	0	0	0	High	Absent	Absent	3	0	0	0	GNR
30	Stenotrophomonas maltophilia	0	40	40	0	0	0	High	Absent	Absent	3	0	0	0	GNR
30	Clostridium perfringens	0	40	40	0	0	0	High	Absent	Absent	3	0	0	0	GPR
30	C. novyi A/B_C. septicum_H. histolytica_P. sordellii group	0	40	40	0	0	0	High	Absent	Absent	3	0	0	0	GPR
30	acinetobacter baumannii	0	40	40	0	0	0	High	Absent	Absent	3	0	0	0	GNR
30	citrobacter freundii	0	40	40	0	0	0	High	Absent	Absent	3	0	0	0	GNR
33	Enterobacter cloacae	0	40	40	0	0	0	High	Medium	Absent	3	0	0	0	GNR
33	Enterococcus faecium	0	40	40	0	0	0	High	Medium	Absent	3	0	0	0	GPC
33	Escherichia coli	0	40	40	0	0	0	High	Medium	Absent	3	0	0	0	GNR
33	Staphylococcus aureus	0	40	40	0	0	0	High	Medium	Absent	3	0	0	0	GPC
33	Pseudomonas aeruginosa	0	40	40	0	0	0	High	Medium	Absent	3	0	0	0	GNR
33	Streptococcus agalactiae	0	40	40	0	0	0	High	Medium	Absent	3	0	0	0	GPC
33	Enterococcus faecalis	0	40	40	0	0	0	High	Medium	Absent	3	0	0	0	GPC
33	Proteus mirabilis	0	40	40	0	0	0	High	Medium	Absent	3	0	0	0	GNR
33	Morganella morganii	0	40	40	0	0	0	High	Medium	Absent	3	0	0	0	GNR
33	Proteus vulgaris	0	40	40	0	0	0	High	Medium	Absent	3	0	0	0	GNR
33	Viridans streptococci	0	40	40	0	0	0	High	Medium	Absent	3	0	0	0	GPC
33	Bacteroides fragilis	0	40	40	0	0	0	High	Medium	Absent	3	0	0	0	GNR
33	citrobacter koseri	0	40	40	0	0	0	High	Medium	Absent	3	0	0	0	GNR
33	Klebsiella oxytoca	0	40	40	0	0	0	High	Medium	Absent	3	0	0	0	GNR
33	Staphylococcus lugdunensis	1	21.9	15.02	1	0	0	High	Medium	Absent	3	0	0	0	GPC
33	Peptostreptococcus anaerobius	0	40	40	0	0	0	High	Medium	Absent	3	0	0	0	GPR
33	Klebsiella pneumoniae	0	40	40	0	0	0	High	Medium	Absent	3	0	0	0	GNR
33	Serratia marcescens	0	40	40	0	0	0	High	Medium	Absent	3	0	0	0	GNR
33	Aerococcus urinae	0	40	40	0	0	0	High	Medium	Absent	3	0	0	0	GPC
33	Citrobacter koseri	0	40	40	0	0	0	High	Medium	Absent	3	0	0	0	GNR
33	Stenotrophomonas maltophilia	0	40	40	0	0	0	High	Medium	Absent	3	0	0	0	GNR
33	Clostridium perfringens	0	40	40	0	0	0	High	Medium	Absent	3	0	0	0	GPR
33	C. novyi A/B_C. septicum_H. histolytica_P. sordellii group	0	40	40	0	0	0	High	Medium	Absent	3	0	0	0	GPR
33	acinetobacter baumannii	0	40	40	0	0	0	High	Medium	Absent	3	0	0	0	GNR
33	citrobacter freundii	0	40	40	0	0	0	High	Medium	Absent	3	0	0	0	GNR
34	Enterobacter cloacae	0	40	40	0	0	0	High	Low	Absent	3	1	0	0	GNR
34	Enterococcus faecium	0	40	40	0	0	0	High	Low	Absent	3	1	0	0	GPC
34	Escherichia coli	0	40	40	0	0	0	High	Low	Absent	3	1	0	0	GNR
34	Staphylococcus aureus	0	40	40	0	0	0	High	Low	Absent	3	1	0	0	GPC
34	Pseudomonas aeruginosa	0	40	40	0	0	0	High	Low	Absent	3	1	0	0	GNR
34	Streptococcus agalactiae	1	19	15.36	1	0	0	High	Low	Absent	3	1	0	1	GPC
34	Enterococcus faecalis	0	40	40	0	0	0	High	Low	Absent	3	1	0	0	GPC
34	Proteus mirabilis	0	40	40	0	0	0	High	Low	Absent	3	1	0	0	GNR
34	Morganella morganii	0	40	40	0	0	0	High	Low	Absent	3	1	0	0	GNR
34	Proteus vulgaris	0	40	40	0	0	0	High	Low	Absent	3	1	0	0	GNR
34	Viridans streptococci	0	40	40	0	0	0	High	Low	Absent	3	1	0	0	GPC
34	Bacteroides fragilis	0	40	40	0	0	0	High	Low	Absent	3	1	0	0	GNR
34	citrobacter koseri	0	40	40	0	0	0	High	Low	Absent	3	1	0	0	GNR
34	Klebsiella oxytoca	0	40	40	0	0	0	High	Low	Absent	3	1	0	0	GNR
34	Staphylococcus lugdunensis	0	40	40	0	0	0	High	Low	Absent	3	1	0	0	GPC
34	Peptostreptococcus anaerobius	0	40	40	0	0	0	High	Low	Absent	3	1	0	0	GPR
34	Klebsiella pneumoniae	0	40	40	0	0	0	High	Low	Absent	3	1	0	0	GNR
34	Serratia marcescens	0	40	40	0	0	0	High	Low	Absent	3	1	0	0	GNR
34	Aerococcus urinae	0	40	40	0	0	0	High	Low	Absent	3	1	0	0	GPC
34	Citrobacter koseri	0	40	40	0	0	0	High	Low	Absent	3	1	0	0	GNR
34	Stenotrophomonas maltophilia	0	40	40	0	0	0	High	Low	Absent	3	1	0	0	GNR
34	Clostridium perfringens	0	40	40	0	0	0	High	Low	Absent	3	1	0	0	GPR
34	C. novyi A/B_C. septicum_H. histolytica_P. sordellii group	0	40	40	0	0	0	High	Low	Absent	3	1	0	0	GPR
34	acinetobacter baumannii	0	40	40	0	0	0	High	Low	Absent	3	1	0	0	GNR
34	citrobacter freundii	0	40	40	0	0	0	High	Low	Absent	3	1	0	0	GNR
36	Enterobacter cloacae	0	40	40	0	0	0	Low	Absent	High	1	0	3	0	GNR
36	Enterococcus faecium	0	40	40	0	0	0	Low	Absent	High	1	0	3	0	GPC
36	Escherichia coli	0	40	40	0	0	0	Low	Absent	High	1	0	3	0	GNR
36	Staphylococcus aureus	1	19	14.9	0	0	1	Low	Absent	High	1	0	3	1	GPC
36	Pseudomonas aeruginosa	1	20.4	14.9	0	0	1	Low	Absent	High	1	0	3	1	GNR
36	Streptococcus agalactiae	1	27.7	14.9	0	0	1	Low	Absent	High	1	0	3	0	GPC
36	Enterococcus faecalis	0	40	40	0	0	0	Low	Absent	High	1	0	3	0	GPC
36	Proteus mirabilis	0	40	40	0	0	0	Low	Absent	High	1	0	3	0	GNR
36	Morganella morganii	0	40	40	0	0	0	Low	Absent	High	1	0	3	0	GNR
36	Proteus vulgaris	0	40	40	0	0	0	Low	Absent	High	1	0	3	0	GNR
36	Viridans streptococci	1	26.2	14.9	0	0	1	Low	Absent	High	1	0	3	0	GPC
36	Bacteroides fragilis	0	40	40	0	0	0	Low	Absent	High	1	0	3	0	GNR
36	citrobacter koseri	0	40	40	0	0	0	Low	Absent	High	1	0	3	0	GNR
36	Klebsiella oxytoca	0	40	40	0	0	0	Low	Absent	High	1	0	3	0	GNR
36	Staphylococcus lugdunensis	1	31.2	14.9	0	0	1	Low	Absent	High	1	0	3	0	GPC
36	Peptostreptococcus anaerobius	1	25.6	14.9	0	0	1	Low	Absent	High	1	0	3	0	GPR
36	Klebsiella pneumoniae	0	40	40	0	0	0	Low	Absent	High	1	0	3	0	GNR
36	Serratia marcescens	0	40	40	0	0	0	Low	Absent	High	1	0	3	0	GNR
36	Aerococcus urinae	0	40	40	0	0	0	Low	Absent	High	1	0	3	0	GPC
36	Citrobacter koseri	0	40	40	0	0	0	Low	Absent	High	1	0	3	0	GNR
36	Stenotrophomonas maltophilia	0	40	40	0	0	0	Low	Absent	High	1	0	3	0	GNR
36	Clostridium perfringens	0	40	40	0	0	0	Low	Absent	High	1	0	3	0	GPR
36	C. novyi A/B_C. septicum_H. histolytica_P. sordellii group	0	40	40	0	0	0	Low	Absent	High	1	0	3	0	GPR
36	acinetobacter baumannii	0	40	40	0	0	0	Low	Absent	High	1	0	3	0	GNR
36	citrobacter freundii	0	40	40	0	0	0	Low	Absent	High	1	0	3	0	GNR
39	Enterobacter cloacae	0	40	40	0	0	0	High	Absent	Absent	3	0	0	0	GNR
39	Enterococcus faecium	0	40	40	0	0	0	High	Absent	Absent	3	0	0	0	GPC
39	Escherichia coli	0	40	40	0	0	0	High	Absent	Absent	3	0	0	0	GNR
39	Staphylococcus aureus	1	17	16	1	0	0	High	Absent	Absent	3	0	0	1	GPC
39	Pseudomonas aeruginosa	0	40	40	0	0	0	High	Absent	Absent	3	0	0	0	GNR
39	Streptococcus agalactiae	0	40	40	0	0	0	High	Absent	Absent	3	0	0	0	GPC
39	Enterococcus faecalis	0	40	40	0	0	0	High	Absent	Absent	3	0	0	0	GPC
39	Proteus mirabilis	0	40	40	0	0	0	High	Absent	Absent	3	0	0	0	GNR
39	Morganella morganii	0	40	40	0	0	0	High	Absent	Absent	3	0	0	0	GNR
39	Proteus vulgaris	0	40	40	0	0	0	High	Absent	Absent	3	0	0	0	GNR
39	Viridans streptococci	0	40	40	0	0	0	High	Absent	Absent	3	0	0	0	GPC
39	Bacteroides fragilis	0	40	40	0	0	0	High	Absent	Absent	3	0	0	0	GNR
39	citrobacter koseri	0	40	40	0	0	0	High	Absent	Absent	3	0	0	0	GNR
39	Klebsiella oxytoca	0	40	40	0	0	0	High	Absent	Absent	3	0	0	0	GNR
39	Staphylococcus lugdunensis	0	40	40	0	0	0	High	Absent	Absent	3	0	0	0	GPC
39	Peptostreptococcus anaerobius	0	40	40	0	0	0	High	Absent	Absent	3	0	0	0	GPR
39	Klebsiella pneumoniae	0	40	40	0	0	0	High	Absent	Absent	3	0	0	0	GNR
39	Serratia marcescens	0	40	40	0	0	0	High	Absent	Absent	3	0	0	0	GNR
39	Aerococcus urinae	0	40	40	0	0	0	High	Absent	Absent	3	0	0	0	GPC
39	Citrobacter koseri	0	40	40	0	0	0	High	Absent	Absent	3	0	0	0	GNR
39	Stenotrophomonas maltophilia	0	40	40	0	0	0	High	Absent	Absent	3	0	0	0	GNR
39	Clostridium perfringens	0	40	40	0	0	0	High	Absent	Absent	3	0	0	0	GPR
39	C. novyi A/B_C. septicum_H. histolytica_P. sordellii group	0	40	40	0	0	0	High	Absent	Absent	3	0	0	0	GPR
39	acinetobacter baumannii	0	40	40	0	0	0	High	Absent	Absent	3	0	0	0	GNR
39	citrobacter freundii	0	40	40	0	0	0	High	Absent	Absent	3	0	0	0	GNR
41	Enterobacter cloacae	0	40	40	0	0	0	High	High	High	3	3	3	0	GNR
41	Enterococcus faecium	0	40	40	0	0	0	High	High	High	3	3	3	0	GPC
41	Escherichia coli	0	40	40	0	0	0	High	High	High	3	3	3	0	GNR
41	Staphylococcus aureus	1	20	15.07	1	1	1	High	High	High	3	3	3	1	GPC
41	Pseudomonas aeruginosa	0	40	40	0	0	0	High	High	High	3	3	3	0	GNR
41	Streptococcus agalactiae	0	40	40	0	0	0	High	High	High	3	3	3	0	GPC
41	Enterococcus faecalis	1	19.6	15.07	1	1	1	High	High	High	3	3	3	0	GPC
41	Proteus mirabilis	0	40	40	0	0	0	High	High	High	3	3	3	0	GNR
41	Morganella morganii	0	40	40	0	0	0	High	High	High	3	3	3	0	GNR
41	Proteus vulgaris	0	40	40	0	0	0	High	High	High	3	3	3	0	GNR
41	Viridans streptococci	1	28.7	15.07	1	1	1	High	High	High	3	3	3	0	GPC
41	Bacteroides fragilis	0	40	40	0	0	0	High	High	High	3	3	3	0	GNR
41	citrobacter koseri	0	40	40	0	0	0	High	High	High	3	3	3	0	GNR
41	Klebsiella oxytoca	0	40	40	0	0	0	High	High	High	3	3	3	0	GNR
41	Staphylococcus lugdunensis	0	40	40	0	0	0	High	High	High	3	3	3	0	GPC
41	Peptostreptococcus anaerobius	0	40	40	0	0	0	High	High	High	3	3	3	0	GPR
41	Klebsiella pneumoniae	1	19.6	15.07	1	1	1	High	High	High	3	3	3	0	GNR
41	Serratia marcescens	0	40	40	0	0	0	High	High	High	3	3	3	0	GNR
41	Aerococcus urinae	0	40	40	0	0	0	High	High	High	3	3	3	0	GPC
41	Citrobacter koseri	0	40	40	0	0	0	High	High	High	3	3	3	0	GNR
41	Stenotrophomonas maltophilia	0	40	40	0	0	0	High	High	High	3	3	3	0	GNR
41	Clostridium perfringens	0	40	40	0	0	0	High	High	High	3	3	3	0	GPR
41	C. novyi A/B_C. septicum_H. histolytica_P. sordellii group	0	40	40	0	0	0	High	High	High	3	3	3	0	GPR
41	acinetobacter baumannii	0	40	40	0	0	0	High	High	High	3	3	3	0	GNR
41	citrobacter freundii	0	40	40	0	0	0	High	High	High	3	3	3	0	GNR
42	Enterobacter cloacae	0	40	40	0	0	0	Absent	Absent	High	0	0	3	0	GNR
42	Enterococcus faecium	0	40	40	0	0	0	Absent	Absent	High	0	0	3	0	GPC
42	Escherichia coli	0	40	40	0	0	0	Absent	Absent	High	0	0	3	0	GNR
42	Staphylococcus aureus	0	40	40	0	0	0	Absent	Absent	High	0	0	3	0	GPC
42	Pseudomonas aeruginosa	0	40	40	0	0	0	Absent	Absent	High	0	0	3	0	GNR
42	Streptococcus agalactiae	0	40	40	0	0	0	Absent	Absent	High	0	0	3	0	GPC
42	Enterococcus faecalis	0	40	40	0	0	0	Absent	Absent	High	0	0	3	0	GPC
42	Proteus mirabilis	0	40	40	0	0	0	Absent	Absent	High	0	0	3	0	GNR
42	Morganella morganii	0	40	40	0	0	0	Absent	Absent	High	0	0	3	0	GNR
42	Proteus vulgaris	0	40	40	0	0	0	Absent	Absent	High	0	0	3	0	GNR
42	Viridans streptococci	0	40	40	0	0	0	Absent	Absent	High	0	0	3	0	GPC
42	Bacteroides fragilis	0	40	40	0	0	0	Absent	Absent	High	0	0	3	0	GNR
42	citrobacter koseri	0	40	40	0	0	0	Absent	Absent	High	0	0	3	0	GNR
42	Klebsiella oxytoca	0	40	40	0	0	0	Absent	Absent	High	0	0	3	0	GNR
42	Staphylococcus lugdunensis	0	40	40	0	0	0	Absent	Absent	High	0	0	3	0	GPC
42	Peptostreptococcus anaerobius	0	40	40	0	0	0	Absent	Absent	High	0	0	3	0	GPR
42	Klebsiella pneumoniae	0	40	40	0	0	0	Absent	Absent	High	0	0	3	0	GNR
42	Serratia marcescens	1	16	14.09	0	0	1	Absent	Absent	High	0	0	3	1	GNR
42	Aerococcus urinae	0	40	40	0	0	0	Absent	Absent	High	0	0	3	0	GPC
42	Citrobacter koseri	0	40	40	0	0	0	Absent	Absent	High	0	0	3	0	GNR
42	Stenotrophomonas maltophilia	0	40	40	0	0	0	Absent	Absent	High	0	0	3	0	GNR
42	Clostridium perfringens	0	40	40	0	0	0	Absent	Absent	High	0	0	3	0	GPR
42	C. novyi A/B_C. septicum_H. histolytica_P. sordellii group	0	40	40	0	0	0	Absent	Absent	High	0	0	3	0	GPR
42	acinetobacter baumannii	0	40	40	0	0	0	Absent	Absent	High	0	0	3	0	GNR
42	citrobacter freundii	0	40	40	0	0	0	Absent	Absent	High	0	0	3	0	GNR
44	Enterobacter cloacae	0	40	40	0	0	0	Medium	Absent	Absent	0	0	0	0	GNR
44	Enterococcus faecium	0	40	40	0	0	0	Medium	Absent	Absent	0	0	0	0	GPC
44	Escherichia coli	0	40	40	0	0	0	Medium	Absent	Absent	0	0	0	0	GNR
44	Staphylococcus aureus	0	40	40	0	0	0	Medium	Absent	Absent	0	0	0	0	GPC
44	Pseudomonas aeruginosa	0	40	40	0	0	0	Medium	Absent	Absent	0	0	0	0	GNR
44	Streptococcus agalactiae	0	40	40	0	0	0	Medium	Absent	Absent	0	0	0	0	GPC
44	Enterococcus faecalis	0	40	40	0	0	0	Medium	Absent	Absent	0	0	0	0	GPC
44	Proteus mirabilis	0	40	40	0	0	0	Medium	Absent	Absent	0	0	0	0	GNR
44	Morganella morganii	0	40	40	0	0	0	Medium	Absent	Absent	0	0	0	0	GNR
44	Proteus vulgaris	0	40	40	0	0	0	Medium	Absent	Absent	0	0	0	0	GNR
44	Viridans streptococci	0	40	40	0	0	0	Medium	Absent	Absent	0	0	0	0	GPC
44	Bacteroides fragilis	0	40	40	0	0	0	Medium	Absent	Absent	0	0	0	0	GNR
44	citrobacter koseri	0	40	40	0	0	0	Medium	Absent	Absent	0	0	0	0	GNR
44	Klebsiella oxytoca	0	40	40	0	0	0	Medium	Absent	Absent	0	0	0	0	GNR
44	Staphylococcus lugdunensis	0	40	40	0	0	0	Medium	Absent	Absent	0	0	0	0	GPC
44	Peptostreptococcus anaerobius	0	40	40	0	0	0	Medium	Absent	Absent	0	0	0	0	GPR
44	Klebsiella pneumoniae	0	40	40	0	0	0	Medium	Absent	Absent	0	0	0	0	GNR
44	Serratia marcescens	0	40	40	0	0	0	Medium	Absent	Absent	0	0	0	0	GNR
44	Aerococcus urinae	1	27.2	15.73	0	0	0	Medium	Absent	Absent	0	0	0	0	GPC
44	Citrobacter koseri	0	40	40	0	0	0	Medium	Absent	Absent	0	0	0	0	GNR
44	Stenotrophomonas maltophilia	0	40	40	0	0	0	Medium	Absent	Absent	0	0	0	0	GNR
44	Clostridium perfringens	0	40	40	0	0	0	Medium	Absent	Absent	0	0	0	0	GPR
44	C. novyi A/B_C. septicum_H. histolytica_P. sordellii group	0	40	40	0	0	0	Medium	Absent	Absent	0	0	0	0	GPR
44	acinetobacter baumannii	0	40	40	0	0	0	Medium	Absent	Absent	0	0	0	0	GNR
44	citrobacter freundii	0	40	40	0	0	0	Medium	Absent	Absent	0	0	0	0	GNR
45	Enterobacter cloacae	0	40	40	0	0	0	High	Absent	High	3	0	3	0	GNR
45	Enterococcus faecium	0	40	40	0	0	0	High	Absent	High	3	0	3	0	GPC
45	Escherichia coli	0	40	40	0	0	0	High	Absent	High	3	0	3	0	GNR
45	Staphylococcus aureus	1	19	15.34	1	0	1	High	Absent	High	3	0	3	1	GPC
45	Pseudomonas aeruginosa	0	40	40	0	0	0	High	Absent	High	3	0	3	0	GNR
45	Streptococcus agalactiae	0	40	40	0	0	0	High	Absent	High	3	0	3	0	GPC
45	Enterococcus faecalis	0	40	40	0	0	0	High	Absent	High	3	0	3	0	GPC
45	Proteus mirabilis	0	40	40	0	0	0	High	Absent	High	3	0	3	0	GNR
45	Morganella morganii	0	40	40	0	0	0	High	Absent	High	3	0	3	0	GNR
45	Proteus vulgaris	0	40	40	0	0	0	High	Absent	High	3	0	3	0	GNR
45	Viridans streptococci	0	40	40	0	0	0	High	Absent	High	3	0	3	0	GPC
45	Bacteroides fragilis	0	40	40	0	0	0	High	Absent	High	3	0	3	0	GNR
45	citrobacter koseri	0	40	40	0	0	0	High	Absent	High	3	0	3	0	GNR
45	Klebsiella oxytoca	0	40	40	0	0	0	High	Absent	High	3	0	3	0	GNR
45	Staphylococcus lugdunensis	0	40	40	0	0	0	High	Absent	High	3	0	3	0	GPC
45	Peptostreptococcus anaerobius	0	40	40	0	0	0	High	Absent	High	3	0	3	0	GPR
45	Klebsiella pneumoniae	1	23.7	15.34	1	0	1	High	Absent	High	3	0	3	0	GNR
45	Serratia marcescens	0	40	40	0	0	0	High	Absent	High	3	0	3	0	GNR
45	Aerococcus urinae	0	40	40	0	0	0	High	Absent	High	3	0	3	0	GPC
45	Citrobacter koseri	0	40	40	0	0	0	High	Absent	High	3	0	3	0	GNR
45	Stenotrophomonas maltophilia	0	40	40	0	0	0	High	Absent	High	3	0	3	0	GNR
45	Clostridium perfringens	0	40	40	0	0	0	High	Absent	High	3	0	3	0	GPR
45	C. novyi A/B_C. septicum_H. histolytica_P. sordellii group	0	40	40	0	0	0	High	Absent	High	3	0	3	0	GPR
45	acinetobacter baumannii	0	40	40	0	0	0	High	Absent	High	3	0	3	0	GNR
45	citrobacter freundii	0	40	40	0	0	0	High	Absent	High	3	0	3	0	GNR
46	Enterobacter cloacae	0	40	40	0	0	0	Medium	Absent	High	0	0	3	0	GNR
46	Enterococcus faecium	0	40	40	0	0	0	Medium	Absent	High	0	0	3	0	GPC
46	Escherichia coli	0	40	40	0	0	0	Medium	Absent	High	0	0	3	0	GNR
46	Staphylococcus aureus	0	40	40	0	0	0	Medium	Absent	High	0	0	3	0	GPC
46	Pseudomonas aeruginosa	1	18.8	14.4	0	0	1	Medium	Absent	High	0	0	3	1	GNR
46	Streptococcus agalactiae	0	40	40	0	0	0	Medium	Absent	High	0	0	3	0	GPC
46	Enterococcus faecalis	0	40	40	0	0	0	Medium	Absent	High	0	0	3	0	GPC
46	Proteus mirabilis	0	40	40	0	0	0	Medium	Absent	High	0	0	3	0	GNR
46	Morganella morganii	1	15.1	14.4	0	0	1	Medium	Absent	High	0	0	3	0	GNR
46	Proteus vulgaris	0	40	40	0	0	0	Medium	Absent	High	0	0	3	0	GNR
46	Viridans streptococci	0	40	40	0	0	0	Medium	Absent	High	0	0	3	0	GPC
46	Bacteroides fragilis	1	20.4	14.4	0	0	1	Medium	Absent	High	0	0	3	1	GNR
46	citrobacter koseri	0	40	40	0	0	0	Medium	Absent	High	0	0	3	0	GNR
46	Klebsiella oxytoca	0	40	40	0	0	0	Medium	Absent	High	0	0	3	0	GNR
46	Staphylococcus lugdunensis	0	40	40	0	0	0	Medium	Absent	High	0	0	3	0	GPC
46	Peptostreptococcus anaerobius	0	40	40	0	0	0	Medium	Absent	High	0	0	3	0	GPR
46	Klebsiella pneumoniae	0	40	40	0	0	0	Medium	Absent	High	0	0	3	0	GNR
46	Serratia marcescens	1	19.9	14.4	0	0	1	Medium	Absent	High	0	0	3	0	GNR
46	Aerococcus urinae	0	40	40	0	0	0	Medium	Absent	High	0	0	3	0	GPC
46	Citrobacter koseri	1	27.8	14.4	0	0	1	Medium	Absent	High	0	0	3	0	GNR
46	Stenotrophomonas maltophilia	0	40	40	0	0	0	Medium	Absent	High	0	0	3	0	GNR
46	Clostridium perfringens	0	40	40	0	0	0	Medium	Absent	High	0	0	3	0	GPR
46	C. novyi A/B_C. septicum_H. histolytica_P. sordellii group	0	40	40	0	0	0	Medium	Absent	High	0	0	3	0	GPR
46	acinetobacter baumannii	0	40	40	0	0	0	Medium	Absent	High	0	0	3	0	GNR
46	citrobacter freundii	0	40	40	0	0	0	Medium	Absent	High	0	0	3	0	GNR
47	Enterobacter cloacae	0	40	40	0	0	0	Low	Absent	High	1	0	3	0	GNR
47	Enterococcus faecium	0	40	40	0	0	0	Low	Absent	High	1	0	3	0	GPC
47	Escherichia coli	0	40	40	0	0	0	Low	Absent	High	1	0	3	0	GNR
47	Staphylococcus aureus	0	40	40	0	0	0	Low	Absent	High	1	0	3	0	GPC
47	Pseudomonas aeruginosa	1	17.6	15.16	0	0	1	Low	Absent	High	1	0	3	1	GNR
47	Streptococcus agalactiae	0	40	40	0	0	0	Low	Absent	High	1	0	3	0	GPC
47	Enterococcus faecalis	1	22.4	15.16	0	0	1	Low	Absent	High	1	0	3	0	GPC
47	Proteus mirabilis	1	18	15.16	0	0	1	Low	Absent	High	1	0	3	0	GNR
47	Morganella morganii	0	40	40	0	0	0	Low	Absent	High	1	0	3	0	GNR
47	Proteus vulgaris	0	40	40	0	0	0	Low	Absent	High	1	0	3	0	GNR
47	Viridans streptococci	0	40	40	0	0	0	Low	Absent	High	1	0	3	0	GPC
47	Bacteroides fragilis	0	40	40	0	0	0	Low	Absent	High	1	0	3	0	GNR
47	citrobacter koseri	0	40	40	0	0	0	Low	Absent	High	1	0	3	0	GNR
47	Klebsiella oxytoca	0	40	40	0	0	0	Low	Absent	High	1	0	3	0	GNR
47	Staphylococcus lugdunensis	0	40	40	0	0	0	Low	Absent	High	1	0	3	0	GPC
47	Peptostreptococcus anaerobius	0	40	40	0	0	0	Low	Absent	High	1	0	3	0	GPR
47	Klebsiella pneumoniae	0	40	40	0	0	0	Low	Absent	High	1	0	3	0	GNR
47	Serratia marcescens	0	40	40	0	0	0	Low	Absent	High	1	0	3	0	GNR
47	Aerococcus urinae	0	40	40	0	0	0	Low	Absent	High	1	0	3	0	GPC
47	Citrobacter koseri	0	40	40	0	0	0	Low	Absent	High	1	0	3	0	GNR
47	Stenotrophomonas maltophilia	0	40	40	0	0	0	Low	Absent	High	1	0	3	0	GNR
47	Clostridium perfringens	0	40	40	0	0	0	Low	Absent	High	1	0	3	0	GPR
47	C. novyi A/B_C. septicum_H. histolytica_P. sordellii group	0	40	40	0	0	0	Low	Absent	High	1	0	3	0	GPR
47	acinetobacter baumannii	0	40	40	0	0	0	Low	Absent	High	1	0	3	0	GNR
47	citrobacter freundii	0	40	40	0	0	0	Low	Absent	High	1	0	3	0	GNR
48	Enterobacter cloacae	0	40	40	0	0	0	High	Medium	High	3	0	3	0	GNR
48	Enterococcus faecium	0	40	40	0	0	0	High	Medium	High	3	0	3	0	GPC
48	Escherichia coli	0	40	40	0	0	0	High	Medium	High	3	0	3	0	GNR
48	Staphylococcus aureus	1	20.5	15.75	1	0	1	High	Medium	High	3	0	3	1	GPC
48	Pseudomonas aeruginosa	0	40	40	0	0	0	High	Medium	High	3	0	3	0	GNR
48	Streptococcus agalactiae	0	40	40	0	0	0	High	Medium	High	3	0	3	0	GPC
48	Enterococcus faecalis	1	23.52	15.75	1	0	1	High	Medium	High	3	0	3	0	GPC
48	Proteus mirabilis	0	40	40	0	0	0	High	Medium	High	3	0	3	0	GNR
48	Morganella morganii	0	40	40	0	0	0	High	Medium	High	3	0	3	0	GNR
48	Proteus vulgaris	0	40	40	0	0	0	High	Medium	High	3	0	3	0	GNR
48	Viridans streptococci	1	24	15.75	1	0	1	High	Medium	High	3	0	3	0	GPC
48	Bacteroides fragilis	0	40	40	0	0	0	High	Medium	High	3	0	3	0	GNR
48	citrobacter koseri	0	40	40	0	0	0	High	Medium	High	3	0	3	0	GNR
48	Klebsiella oxytoca	0	40	40	0	0	0	High	Medium	High	3	0	3	0	GNR
48	Staphylococcus lugdunensis	0	40	40	0	0	0	High	Medium	High	3	0	3	0	GPC
48	Peptostreptococcus anaerobius	0	40	40	0	0	0	High	Medium	High	3	0	3	0	GPR
48	Klebsiella pneumoniae	0	40	40	0	0	0	High	Medium	High	3	0	3	0	GNR
48	Serratia marcescens	0	40	40	0	0	0	High	Medium	High	3	0	3	0	GNR
48	Aerococcus urinae	0	40	40	0	0	0	High	Medium	High	3	0	3	0	GPC
48	Citrobacter koseri	0	40	40	0	0	0	High	Medium	High	3	0	3	0	GNR
48	Stenotrophomonas maltophilia	1	31.3	15.75	1	0	1	High	Medium	High	3	0	3	0	GNR
48	Clostridium perfringens	0	40	40	0	0	0	High	Medium	High	3	0	3	0	GPR
48	C. novyi A/B_C. septicum_H. histolytica_P. sordellii group	0	40	40	0	0	0	High	Medium	High	3	0	3	0	GPR
48	acinetobacter baumannii	0	40	40	0	0	0	High	Medium	High	3	0	3	0	GNR
48	citrobacter freundii	0	40	40	0	0	0	High	Medium	High	3	0	3	0	GNR
49	Enterobacter cloacae	0	40	40	0	0	0	High	Absent	High	3	0	3	0	GNR
49	Enterococcus faecium	0	40	40	0	0	0	High	Absent	High	3	0	3	0	GPC
49	Escherichia coli	1	17.4	13.96	1	0	1	High	Absent	High	3	0	3	1	GNR
49	Staphylococcus aureus	0	40	40	0	0	0	High	Absent	High	3	0	3	0	GPC
49	Pseudomonas aeruginosa	0	40	40	0	0	0	High	Absent	High	3	0	3	0	GNR
49	Streptococcus agalactiae	0	40	40	0	0	0	High	Absent	High	3	0	3	0	GPC
49	Enterococcus faecalis	0	40	40	0	0	0	High	Absent	High	3	0	3	0	GPC
49	Proteus mirabilis	0	40	40	0	0	0	High	Absent	High	3	0	3	0	GNR
49	Morganella morganii	0	40	40	0	0	0	High	Absent	High	3	0	3	0	GNR
49	Proteus vulgaris	0	40	40	0	0	0	High	Absent	High	3	0	3	0	GNR
49	Viridans streptococci	0	40	40	0	0	0	High	Absent	High	3	0	3	0	GPC
49	Bacteroides fragilis	0	40	40	0	0	0	High	Absent	High	3	0	3	0	GNR
49	citrobacter koseri	0	40	40	0	0	0	High	Absent	High	3	0	3	0	GNR
49	Klebsiella oxytoca	0	40	40	0	0	0	High	Absent	High	3	0	3	0	GNR
49	Staphylococcus lugdunensis	1	17.7	13.96	1	0	1	High	Absent	High	3	0	3	0	GPC
49	Peptostreptococcus anaerobius	0	40	40	0	0	0	High	Absent	High	3	0	3	0	GPR
49	Klebsiella pneumoniae	0	40	40	0	0	0	High	Absent	High	3	0	3	0	GNR
49	Serratia marcescens	0	40	40	0	0	0	High	Absent	High	3	0	3	0	GNR
49	Aerococcus urinae	0	40	40	0	0	0	High	Absent	High	3	0	3	0	GPC
49	Citrobacter koseri	0	40	40	0	0	0	High	Absent	High	3	0	3	0	GNR
49	Stenotrophomonas maltophilia	0	40	40	0	0	0	High	Absent	High	3	0	3	0	GNR
49	Clostridium perfringens	0	40	40	0	0	0	High	Absent	High	3	0	3	0	GPR
49	C. novyi A/B_C. septicum_H. histolytica_P. sordellii group	0	40	40	0	0	0	High	Absent	High	3	0	3	0	GPR
49	acinetobacter baumannii	0	40	40	0	0	0	High	Absent	High	3	0	3	0	GNR
49	citrobacter freundii	0	40	40	0	0	0	High	Absent	High	3	0	3	0	GNR
52	Enterobacter cloacae	1	24.2	14.75	0	0	1	Low	Absent	High	1	0	3	0	GNR
52	Enterococcus faecium	0	40	40	0	0	0	Low	Absent	High	1	0	3	0	GPC
52	Escherichia coli	0	40	40	0	0	0	Low	Absent	High	1	0	3	0	GNR
52	Staphylococcus aureus	0	40	40	0	0	0	Low	Absent	High	1	0	3	0	GPC
52	Pseudomonas aeruginosa	1	21.7	14.75	0	0	1	Low	Absent	High	1	0	3	1	GNR
52	Streptococcus agalactiae	0	40	40	0	0	0	Low	Absent	High	1	0	3	0	GPC
52	Enterococcus faecalis	1	23.5	14.75	0	0	1	Low	Absent	High	1	0	3	0	GPC
52	Proteus mirabilis	0	40	40	0	0	0	Low	Absent	High	1	0	3	0	GNR
52	Morganella morganii	0	40	40	0	0	0	Low	Absent	High	1	0	3	0	GNR
52	Proteus vulgaris	0	40	40	0	0	0	Low	Absent	High	1	0	3	0	GNR
52	Viridans streptococci	0	40	40	0	0	0	Low	Absent	High	1	0	3	0	GPC
52	Bacteroides fragilis	0	40	40	0	0	0	Low	Absent	High	1	0	3	0	GNR
52	citrobacter koseri	0	40	40	0	0	0	Low	Absent	High	1	0	3	0	GNR
52	Klebsiella oxytoca	0	40	40	0	0	0	Low	Absent	High	1	0	3	0	GNR
52	Staphylococcus lugdunensis	0	40	40	0	0	0	Low	Absent	High	1	0	3	0	GPC
52	Peptostreptococcus anaerobius	0	40	40	0	0	0	Low	Absent	High	1	0	3	0	GPR
52	Klebsiella pneumoniae	1	26.9	14.75	0	0	1	Low	Absent	High	1	0	3	0	GNR
52	Serratia marcescens	0	40	40	0	0	0	Low	Absent	High	1	0	3	0	GNR
52	Aerococcus urinae	0	40	40	0	0	0	Low	Absent	High	1	0	3	0	GPC
52	Citrobacter koseri	0	40	40	0	0	0	Low	Absent	High	1	0	3	0	GNR
52	Stenotrophomonas maltophilia	0	40	40	0	0	0	Low	Absent	High	1	0	3	0	GNR
52	Clostridium perfringens	0	40	40	0	0	0	Low	Absent	High	1	0	3	0	GPR
52	C. novyi A/B_C. septicum_H. histolytica_P. sordellii group	0	40	40	0	0	0	Low	Absent	High	1	0	3	0	GPR
52	acinetobacter baumannii	0	40	40	0	0	0	Low	Absent	High	1	0	3	0	GNR
52	citrobacter freundii	0	40	40	0	0	0	Low	Absent	High	1	0	3	0	GNR
54	Enterobacter cloacae	1	25.7	21.14	1	0	0	High	Absent	Absent	3	0	0	0	GNR
54	Enterococcus faecium	0	40	40	0	0	0	High	Absent	Absent	3	0	0	0	GPC
54	Escherichia coli	0	40	40	0	0	0	High	Absent	Absent	3	0	0	0	GNR
54	Staphylococcus aureus	0	40	40	0	0	0	High	Absent	Absent	3	0	0	0	GPC
54	Pseudomonas aeruginosa	0	40	40	0	0	0	High	Absent	Absent	3	0	0	0	GNR
54	Streptococcus agalactiae	0	40	40	0	0	0	High	Absent	Absent	3	0	0	0	GPC
54	Enterococcus faecalis	0	40	40	0	0	0	High	Absent	Absent	3	0	0	0	GPC
54	Proteus mirabilis	0	40	40	0	0	0	High	Absent	Absent	3	0	0	0	GNR
54	Morganella morganii	0	40	40	0	0	0	High	Absent	Absent	3	0	0	0	GNR
54	Proteus vulgaris	0	40	40	0	0	0	High	Absent	Absent	3	0	0	0	GNR
54	Viridans streptococci	0	40	40	0	0	0	High	Absent	Absent	3	0	0	0	GPC
54	Bacteroides fragilis	0	40	40	0	0	0	High	Absent	Absent	3	0	0	0	GNR
54	citrobacter koseri	0	40	40	0	0	0	High	Absent	Absent	3	0	0	0	GNR
54	Klebsiella oxytoca	0	40	40	0	0	0	High	Absent	Absent	3	0	0	0	GNR
54	Staphylococcus lugdunensis	0	40	40	0	0	0	High	Absent	Absent	3	0	0	0	GPC
54	Peptostreptococcus anaerobius	0	40	40	0	0	0	High	Absent	Absent	3	0	0	0	GPR
54	Klebsiella pneumoniae	0	40	40	0	0	0	High	Absent	Absent	3	0	0	0	GNR
54	Serratia marcescens	0	40	40	0	0	0	High	Absent	Absent	3	0	0	0	GNR
54	Aerococcus urinae	0	40	40	0	0	0	High	Absent	Absent	3	0	0	0	GPC
54	Citrobacter koseri	0	40	40	0	0	0	High	Absent	Absent	3	0	0	0	GNR
54	Stenotrophomonas maltophilia	0	40	40	0	0	0	High	Absent	Absent	3	0	0	0	GNR
54	Clostridium perfringens	0	40	40	0	0	0	High	Absent	Absent	3	0	0	0	GPR
54	C. novyi A/B_C. septicum_H. histolytica_P. sordellii group	0	40	40	0	0	0	High	Absent	Absent	3	0	0	0	GPR
54	acinetobacter baumannii	0	40	40	0	0	0	High	Absent	Absent	3	0	0	0	GNR
54	citrobacter freundii	0	40	40	0	0	0	High	Absent	Absent	3	0	0	0	GNR
55	Enterobacter cloacae	0	40	40	0	0	0	High	Low	High	3	1	3	0	GNR
55	Enterococcus faecium	1	27.2	13.9	1	0	1	High	Low	High	3	1	3	0	GPC
55	Escherichia coli	0	40	40	0	0	0	High	Low	High	3	1	3	0	GNR
55	Staphylococcus aureus	1	22.9	13.9	1	0	1	High	Low	High	3	1	3	1	GPC
55	Pseudomonas aeruginosa	0	40	40	0	0	0	High	Low	High	3	1	3	0	GNR
55	Streptococcus agalactiae	0	40	40	0	0	0	High	Low	High	3	1	3	0	GPC
55	Enterococcus faecalis	1	18.3	13.9	1	0	1	High	Low	High	3	1	3	0	GPC
55	Proteus mirabilis	0	40	40	0	0	0	High	Low	High	3	1	3	0	GNR
55	Morganella morganii	0	40	40	0	0	0	High	Low	High	3	1	3	0	GNR
55	Proteus vulgaris	0	40	40	0	0	0	High	Low	High	3	1	3	0	GNR
55	Viridans streptococci	0	40	40	0	0	0	High	Low	High	3	1	3	0	GPC
55	Bacteroides fragilis	0	40	40	0	0	0	High	Low	High	3	1	3	0	GNR
55	citrobacter koseri	0	40	40	0	0	0	High	Low	High	3	1	3	0	GNR
55	Klebsiella oxytoca	0	40	40	0	0	0	High	Low	High	3	1	3	0	GNR
55	Staphylococcus lugdunensis	0	40	40	0	0	0	High	Low	High	3	1	3	0	GPC
55	Peptostreptococcus anaerobius	0	40	40	0	0	0	High	Low	High	3	1	3	0	GPR
55	Klebsiella pneumoniae	1	16.5	13.9	1	0	1	High	Low	High	3	1	3	0	GNR
55	Serratia marcescens	0	40	40	0	0	0	High	Low	High	3	1	3	0	GNR
55	Aerococcus urinae	0	40	40	0	0	0	High	Low	High	3	1	3	0	GPC
55	Citrobacter koseri	0	40	40	0	0	0	High	Low	High	3	1	3	0	GNR
55	Stenotrophomonas maltophilia	0	40	40	0	0	0	High	Low	High	3	1	3	0	GNR
55	Clostridium perfringens	1	25.2	13.9	1	0	1	High	Low	High	3	1	3	0	GPR
55	C. novyi A/B_C. septicum_H. histolytica_P. sordellii group	0	40	40	0	0	0	High	Low	High	3	1	3	0	GPR
55	acinetobacter baumannii	0	40	40	0	0	0	High	Low	High	3	1	3	0	GNR
55	citrobacter freundii	0	40	40	0	0	0	High	Low	High	3	1	3	0	GNR
56	Enterobacter cloacae	0	40	40	0	0	0	High	Absent	High	3	0	3	0	GNR
56	Enterococcus faecium	0	40	40	0	0	0	High	Absent	High	3	0	3	0	GPC
56	Escherichia coli	0	40	40	0	0	0	High	Absent	High	3	0	3	0	GNR
56	Staphylococcus aureus	1	20.9	18.4	1	0	1	High	Absent	High	3	0	3	1	GPC
56	Pseudomonas aeruginosa	0	40	40	0	0	0	High	Absent	High	3	0	3	0	GNR
56	Streptococcus agalactiae	0	40	40	0	0	0	High	Absent	High	3	0	3	0	GPC
56	Enterococcus faecalis	0	40	40	0	0	0	High	Absent	High	3	0	3	0	GPC
56	Proteus mirabilis	0	40	40	0	0	0	High	Absent	High	3	0	3	0	GNR
56	Morganella morganii	0	40	40	0	0	0	High	Absent	High	3	0	3	0	GNR
56	Proteus vulgaris	0	40	40	0	0	0	High	Absent	High	3	0	3	0	GNR
56	Viridans streptococci	0	40	40	0	0	0	High	Absent	High	3	0	3	0	GPC
56	Bacteroides fragilis	0	40	40	0	0	0	High	Absent	High	3	0	3	0	GNR
56	citrobacter koseri	0	40	40	0	0	0	High	Absent	High	3	0	3	0	GNR
56	Klebsiella oxytoca	0	40	40	0	0	0	High	Absent	High	3	0	3	0	GNR
56	Staphylococcus lugdunensis	0	40	40	0	0	0	High	Absent	High	3	0	3	0	GPC
56	Peptostreptococcus anaerobius	0	40	40	0	0	0	High	Absent	High	3	0	3	0	GPR
56	Klebsiella pneumoniae	0	40	40	0	0	0	High	Absent	High	3	0	3	0	GNR
56	Serratia marcescens	0	40	40	0	0	0	High	Absent	High	3	0	3	0	GNR
56	Aerococcus urinae	0	40	40	0	0	0	High	Absent	High	3	0	3	0	GPC
56	Citrobacter koseri	0	40	40	0	0	0	High	Absent	High	3	0	3	0	GNR
56	Stenotrophomonas maltophilia	1	26.5	18.4	1	0	1	High	Absent	High	3	0	3	0	GNR
56	Clostridium perfringens	0	40	40	0	0	0	High	Absent	High	3	0	3	0	GPR
56	C. novyi A/B_C. septicum_H. histolytica_P. sordellii group	0	40	40	0	0	0	High	Absent	High	3	0	3	0	GPR
56	acinetobacter baumannii	0	40	40	0	0	0	High	Absent	High	3	0	3	0	GNR
56	citrobacter freundii	0	40	40	0	0	0	High	Absent	High	3	0	3	0	GNR
57	Enterobacter cloacae	0	40	40	0	0	0	Absent	Low	High	0	1	3	0	GNR
57	Enterococcus faecium	0	40	40	0	0	0	Absent	Low	High	0	1	3	0	GPC
57	Escherichia coli	0	40	40	0	0	0	Absent	Low	High	0	1	3	0	GNR
57	Staphylococcus aureus	0	40	40	0	0	0	Absent	Low	High	0	1	3	0	GPC
57	Pseudomonas aeruginosa	1	19.7	17.08	0	0	1	Absent	Low	High	0	1	3	1	GNR
57	Streptococcus agalactiae	0	40	40	0	0	0	Absent	Low	High	0	1	3	0	GPC
57	Enterococcus faecalis	0	40	40	0	0	0	Absent	Low	High	0	1	3	0	GPC
57	Proteus mirabilis	0	40	40	0	0	0	Absent	Low	High	0	1	3	0	GNR
57	Morganella morganii	0	40	40	0	0	0	Absent	Low	High	0	1	3	0	GNR
57	Proteus vulgaris	0	40	40	0	0	0	Absent	Low	High	0	1	3	0	GNR
57	Viridans streptococci	0	40	40	0	0	0	Absent	Low	High	0	1	3	0	GPC
57	Bacteroides fragilis	0	40	40	0	0	0	Absent	Low	High	0	1	3	0	GNR
57	citrobacter koseri	0	40	40	0	0	0	Absent	Low	High	0	1	3	0	GNR
57	Klebsiella oxytoca	1	29.8	17.08	0	0	1	Absent	Low	High	0	1	3	0	GNR
57	Staphylococcus lugdunensis	0	40	40	0	0	0	Absent	Low	High	0	1	3	0	GPC
57	Peptostreptococcus anaerobius	0	40	40	0	0	0	Absent	Low	High	0	1	3	0	GPR
57	Klebsiella pneumoniae	0	40	40	0	0	0	Absent	Low	High	0	1	3	0	GNR
57	Serratia marcescens	0	40	40	0	0	0	Absent	Low	High	0	1	3	0	GNR
57	Aerococcus urinae	0	40	40	0	0	0	Absent	Low	High	0	1	3	0	GPC
57	Citrobacter koseri	0	40	40	0	0	0	Absent	Low	High	0	1	3	0	GNR
57	Stenotrophomonas maltophilia	0	40	40	0	0	0	Absent	Low	High	0	1	3	0	GNR
57	Clostridium perfringens	0	40	40	0	0	0	Absent	Low	High	0	1	3	0	GPR
57	C. novyi A/B_C. septicum_H. histolytica_P. sordellii group	0	40	40	0	0	0	Absent	Low	High	0	1	3	0	GPR
57	acinetobacter baumannii	0	40	40	0	0	0	Absent	Low	High	0	1	3	0	GNR
57	citrobacter freundii	0	40	40	0	0	0	Absent	Low	High	0	1	3	0	GNR
58	Enterobacter cloacae	0	40	40	0	0	0	Medium	Absent	High	0	0	3	0	GNR
58	Enterococcus faecium	0	40	40	0	0	0	Medium	Absent	High	0	0	3	0	GPC
58	Escherichia coli	1	24	15.15	0	0	1	Medium	Absent	High	0	0	3	0	GNR
58	Staphylococcus aureus	1	21.8	15.15	0	0	1	Medium	Absent	High	0	0	3	1	GPC
58	Pseudomonas aeruginosa	0	40	40	0	0	0	Medium	Absent	High	0	0	3	0	GNR
58	Streptococcus agalactiae	0	40	40	0	0	0	Medium	Absent	High	0	0	3	0	GPC
58	Enterococcus faecalis	1	27.9	15.15	0	0	1	Medium	Absent	High	0	0	3	0	GPC
58	Proteus mirabilis	1	20	15.15	0	0	1	Medium	Absent	High	0	0	3	0	GNR
58	Morganella morganii	1	17.8	15.15	0	0	1	Medium	Absent	High	0	0	3	0	GNR
58	Proteus vulgaris	0	40	40	0	0	0	Medium	Absent	High	0	0	3	0	GNR
58	Viridans streptococci	0	40	40	0	0	0	Medium	Absent	High	0	0	3	0	GPC
58	Bacteroides fragilis	0	40	40	0	0	0	Medium	Absent	High	0	0	3	0	GNR
58	citrobacter koseri	0	40	40	0	0	0	Medium	Absent	High	0	0	3	0	GNR
58	Klebsiella oxytoca	0	40	40	0	0	0	Medium	Absent	High	0	0	3	0	GNR
58	Staphylococcus lugdunensis	0	40	40	0	0	0	Medium	Absent	High	0	0	3	0	GPC
58	Peptostreptococcus anaerobius	0	40	40	0	0	0	Medium	Absent	High	0	0	3	0	GPR
58	Klebsiella pneumoniae	0	40	40	0	0	0	Medium	Absent	High	0	0	3	0	GNR
58	Serratia marcescens	0	40	40	0	0	0	Medium	Absent	High	0	0	3	0	GNR
58	Aerococcus urinae	0	40	40	0	0	0	Medium	Absent	High	0	0	3	0	GPC
58	Citrobacter koseri	0	40	40	0	0	0	Medium	Absent	High	0	0	3	0	GNR
58	Stenotrophomonas maltophilia	0	40	40	0	0	0	Medium	Absent	High	0	0	3	0	GNR
58	Clostridium perfringens	0	40	40	0	0	0	Medium	Absent	High	0	0	3	0	GPR
58	C. novyi A/B_C. septicum_H. histolytica_P. sordellii group	0	40	40	0	0	0	Medium	Absent	High	0	0	3	0	GPR
58	acinetobacter baumannii	0	40	40	0	0	0	Medium	Absent	High	0	0	3	0	GNR
58	citrobacter freundii	0	40	40	0	0	0	Medium	Absent	High	0	0	3	0	GNR
59	Enterobacter cloacae	0	40	40	0	0	0	Low	Absent	High	1	0	3	0	GNR
59	Enterococcus faecium	1	30.9	16.83	0	0	1	Low	Absent	High	1	0	3	0	GPC
59	Escherichia coli	0	40	40	0	0	0	Low	Absent	High	1	0	3	0	GNR
59	Staphylococcus aureus	0	40	40	0	0	0	Low	Absent	High	1	0	3	0	GPC
59	Pseudomonas aeruginosa	0	40	40	0	0	0	Low	Absent	High	1	0	3	0	GNR
59	Streptococcus agalactiae	0	40	40	0	0	0	Low	Absent	High	1	0	3	0	GPC
59	Enterococcus faecalis	0	40	40	0	0	0	Low	Absent	High	1	0	3	0	GPC
59	Proteus mirabilis	0	40	40	0	0	0	Low	Absent	High	1	0	3	0	GNR
59	Morganella morganii	0	40	40	0	0	0	Low	Absent	High	1	0	3	0	GNR
59	Proteus vulgaris	0	40	40	0	0	0	Low	Absent	High	1	0	3	0	GNR
59	Viridans streptococci	0	40	40	0	0	0	Low	Absent	High	1	0	3	0	GPC
59	Bacteroides fragilis	1	21.9	16.83	0	0	1	Low	Absent	High	1	0	3	1	GNR
59	citrobacter koseri	0	40	40	0	0	0	Low	Absent	High	1	0	3	0	GNR
59	Klebsiella oxytoca	0	40	40	0	0	0	Low	Absent	High	1	0	3	0	GNR
59	Staphylococcus lugdunensis	1	27.3	16.83	0	0	1	Low	Absent	High	1	0	3	0	GPC
59	Peptostreptococcus anaerobius	0	40	40	0	0	0	Low	Absent	High	1	0	3	0	GPR
59	Klebsiella pneumoniae	1	19.9	16.83	0	0	1	Low	Absent	High	1	0	3	1	GNR
59	Serratia marcescens	0	40	40	0	0	0	Low	Absent	High	1	0	3	0	GNR
59	Aerococcus urinae	0	40	40	0	0	0	Low	Absent	High	1	0	3	0	GPC
59	Citrobacter koseri	0	40	40	0	0	0	Low	Absent	High	1	0	3	0	GNR
59	Stenotrophomonas maltophilia	0	40	40	0	0	0	Low	Absent	High	1	0	3	0	GNR
59	Clostridium perfringens	0	40	40	0	0	0	Low	Absent	High	1	0	3	0	GPR
59	C. novyi A/B_C. septicum_H. histolytica_P. sordellii group	0	40	40	0	0	0	Low	Absent	High	1	0	3	0	GPR
59	acinetobacter baumannii	0	40	40	0	0	0	Low	Absent	High	1	0	3	0	GNR
59	citrobacter freundii	0	40	40	0	0	0	Low	Absent	High	1	0	3	0	GNR
61	Enterobacter cloacae	0	40	40	0	0	0	High	Absent	Absent	3	0	0	0	GNR
61	Enterococcus faecium	0	40	40	0	0	0	High	Absent	Absent	3	0	0	0	GPC
61	Escherichia coli	0	40	40	0	0	0	High	Absent	Absent	3	0	0	0	GNR
61	Staphylococcus aureus	0	40	40	0	0	0	High	Absent	Absent	3	0	0	0	GPC
61	Pseudomonas aeruginosa	0	40	40	0	0	0	High	Absent	Absent	3	0	0	0	GNR
61	Streptococcus agalactiae	0	40	40	0	0	0	High	Absent	Absent	3	0	0	0	GPC
61	Enterococcus faecalis	1	21.6	20.14	1	0	0	High	Absent	Absent	3	0	0	0	GPC
61	Proteus mirabilis	0	40	40	0	0	0	High	Absent	Absent	3	0	0	0	GNR
61	Morganella morganii	0	40	40	0	0	0	High	Absent	Absent	3	0	0	0	GNR
61	Proteus vulgaris	0	40	40	0	0	0	High	Absent	Absent	3	0	0	0	GNR
61	Viridans streptococci	0	40	40	0	0	0	High	Absent	Absent	3	0	0	0	GPC
61	Bacteroides fragilis	0	40	40	0	0	0	High	Absent	Absent	3	0	0	0	GNR
61	citrobacter koseri	0	40	40	0	0	0	High	Absent	Absent	3	0	0	0	GNR
61	Klebsiella oxytoca	0	40	40	0	0	0	High	Absent	Absent	3	0	0	0	GNR
61	Staphylococcus lugdunensis	0	40	40	0	0	0	High	Absent	Absent	3	0	0	0	GPC
61	Peptostreptococcus anaerobius	0	40	40	0	0	0	High	Absent	Absent	3	0	0	0	GPR
61	Klebsiella pneumoniae	0	40	40	0	0	0	High	Absent	Absent	3	0	0	0	GNR
61	Serratia marcescens	0	40	40	0	0	0	High	Absent	Absent	3	0	0	0	GNR
61	Aerococcus urinae	0	40	40	0	0	0	High	Absent	Absent	3	0	0	0	GPC
61	Citrobacter koseri	0	40	40	0	0	0	High	Absent	Absent	3	0	0	0	GNR
61	Stenotrophomonas maltophilia	0	40	40	0	0	0	High	Absent	Absent	3	0	0	0	GNR
61	Clostridium perfringens	0	40	40	0	0	0	High	Absent	Absent	3	0	0	0	GPR
61	C. novyi A/B_C. septicum_H. histolytica_P. sordellii group	0	40	40	0	0	0	High	Absent	Absent	3	0	0	0	GPR
61	acinetobacter baumannii	0	40	40	0	0	0	High	Absent	Absent	3	0	0	0	GNR
61	citrobacter freundii	0	40	40	0	0	0	High	Absent	Absent	3	0	0	0	GNR
62	Enterobacter cloacae	0	40	40	0	0	0	High	Absent	High	3	0	3	0	GNR
62	Enterococcus faecium	0	40	40	0	0	0	High	Absent	High	3	0	3	0	GPC
62	Escherichia coli	0	40	40	0	0	0	High	Absent	High	3	0	3	0	GNR
62	Staphylococcus aureus	0	40	40	0	0	0	High	Absent	High	3	0	3	0	GPC
62	Pseudomonas aeruginosa	1	21.1	17.78	1	0	1	High	Absent	High	3	0	3	1	GNR
62	Streptococcus agalactiae	0	40	40	0	0	0	High	Absent	High	3	0	3	0	GPC
62	Enterococcus faecalis	0	40	40	0	0	0	High	Absent	High	3	0	3	0	GPC
62	Proteus mirabilis	0	40	40	0	0	0	High	Absent	High	3	0	3	0	GNR
62	Morganella morganii	0	40	40	0	0	0	High	Absent	High	3	0	3	0	GNR
62	Proteus vulgaris	0	40	40	0	0	0	High	Absent	High	3	0	3	0	GNR
62	Viridans streptococci	0	40	40	0	0	0	High	Absent	High	3	0	3	0	GPC
62	Bacteroides fragilis	0	40	40	0	0	0	High	Absent	High	3	0	3	0	GNR
62	citrobacter koseri	0	40	40	0	0	0	High	Absent	High	3	0	3	0	GNR
62	Klebsiella oxytoca	0	40	40	0	0	0	High	Absent	High	3	0	3	0	GNR
62	Staphylococcus lugdunensis	0	40	40	0	0	0	High	Absent	High	3	0	3	0	GPC
62	Peptostreptococcus anaerobius	0	40	40	0	0	0	High	Absent	High	3	0	3	0	GPR
62	Klebsiella pneumoniae	0	40	40	0	0	0	High	Absent	High	3	0	3	0	GNR
62	Serratia marcescens	0	40	40	0	0	0	High	Absent	High	3	0	3	0	GNR
62	Aerococcus urinae	0	40	40	0	0	0	High	Absent	High	3	0	3	0	GPC
62	Citrobacter koseri	0	40	40	0	0	0	High	Absent	High	3	0	3	0	GNR
62	Stenotrophomonas maltophilia	0	40	40	0	0	0	High	Absent	High	3	0	3	0	GNR
62	Clostridium perfringens	0	40	40	0	0	0	High	Absent	High	3	0	3	0	GPR
62	C. novyi A/B_C. septicum_H. histolytica_P. sordellii group	0	40	40	0	0	0	High	Absent	High	3	0	3	0	GPR
62	acinetobacter baumannii	0	40	40	0	0	0	High	Absent	High	3	0	3	0	GNR
62	citrobacter freundii	0	40	40	0	0	0	High	Absent	High	3	0	3	0	GNR
67	Enterobacter cloacae	0	40	40	0	0	0	High	Absent	High	3	0	3	0	GNR
67	Enterococcus faecium	0	40	40	0	0	0	High	Absent	High	3	0	3	0	GPC
67	Escherichia coli	1	18.6565	14.74	1	0	1	High	Absent	High	3	0	3	1	GNR
67	Staphylococcus aureus	0	40	40	0	0	0	High	Absent	High	3	0	3	0	GPC
67	Pseudomonas aeruginosa	0	40	40	0	0	0	High	Absent	High	3	0	3	0	GNR
67	Streptococcus agalactiae	0	40	40	0	0	0	High	Absent	High	3	0	3	0	GPC
67	Enterococcus faecalis	1	26.3233	14.74	1	0	1	High	Absent	High	3	0	3	0	GPC
67	Proteus mirabilis	0	40	40	0	0	0	High	Absent	High	3	0	3	0	GNR
67	Morganella morganii	0	40	40	0	0	0	High	Absent	High	3	0	3	0	GNR
67	Proteus vulgaris	0	40	40	0	0	0	High	Absent	High	3	0	3	0	GNR
67	Viridans streptococci	0	40	40	0	0	0	High	Absent	High	3	0	3	0	GPC
67	Bacteroides fragilis	0	40	40	0	0	0	High	Absent	High	3	0	3	0	GNR
67	citrobacter koseri	0	40	40	0	0	0	High	Absent	High	3	0	3	0	GNR
67	Klebsiella oxytoca	0	40	40	0	0	0	High	Absent	High	3	0	3	0	GNR
67	Staphylococcus lugdunensis	1	30.5597	14.74	1	0	1	High	Absent	High	3	0	3	0	GPC
67	Peptostreptococcus anaerobius	0	40	40	0	0	0	High	Absent	High	3	0	3	0	GPR
67	Klebsiella pneumoniae	0	40	40	0	0	0	High	Absent	High	3	0	3	0	GNR
67	Serratia marcescens	0	40	40	0	0	0	High	Absent	High	3	0	3	0	GNR
67	Aerococcus urinae	1	33.3458	14.74	1	0	1	High	Absent	High	3	0	3	0	GPC
67	Citrobacter koseri	0	40	40	0	0	0	High	Absent	High	3	0	3	0	GNR
67	Stenotrophomonas maltophilia	0	40	40	0	0	0	High	Absent	High	3	0	3	0	GNR
67	Clostridium perfringens	0	40	40	0	0	0	High	Absent	High	3	0	3	0	GPR
67	C. novyi A/B_C. septicum_H. histolytica_P. sordellii group	0	40	40	0	0	0	High	Absent	High	3	0	3	0	GPR
67	acinetobacter baumannii	0	40	40	0	0	0	High	Absent	High	3	0	3	0	GNR
67	citrobacter freundii	0	40	40	0	0	0	High	Absent	High	3	0	3	0	GNR
68	Enterobacter cloacae	0	40	40	0	0	0	Absent	Absent	Absent	0	0	0	0	GNR
68	Enterococcus faecium	0	40	40	0	0	0	Absent	Absent	Absent	0	0	0	0	GPC
68	Escherichia coli	0	40	40	0	0	0	Absent	Absent	Absent	0	0	0	0	GNR
68	Staphylococcus aureus	0	40	40	0	0	0	Absent	Absent	Absent	0	0	0	0	GPC
68	Pseudomonas aeruginosa	0	40	40	0	0	0	Absent	Absent	Absent	0	0	0	0	GNR
68	Streptococcus agalactiae	0	40	40	0	0	0	Absent	Absent	Absent	0	0	0	0	GPC
68	Enterococcus faecalis	0	40	40	0	0	0	Absent	Absent	Absent	0	0	0	0	GPC
68	Proteus mirabilis	0	40	40	0	0	0	Absent	Absent	Absent	0	0	0	0	GNR
68	Morganella morganii	0	40	40	0	0	0	Absent	Absent	Absent	0	0	0	0	GNR
68	Proteus vulgaris	0	40	40	0	0	0	Absent	Absent	Absent	0	0	0	0	GNR
68	Viridans streptococci	0	40	40	0	0	0	Absent	Absent	Absent	0	0	0	0	GPC
68	Bacteroides fragilis	0	40	40	0	0	0	Absent	Absent	Absent	0	0	0	0	GNR
68	citrobacter koseri	0	40	40	0	0	0	Absent	Absent	Absent	0	0	0	0	GNR
68	Klebsiella oxytoca	0	40	40	0	0	0	Absent	Absent	Absent	0	0	0	0	GNR
68	Staphylococcus lugdunensis	0	40	40	0	0	0	Absent	Absent	Absent	0	0	0	0	GPC
68	Peptostreptococcus anaerobius	0	40	40	0	0	0	Absent	Absent	Absent	0	0	0	0	GPR
68	Klebsiella pneumoniae	0	40	40	0	0	0	Absent	Absent	Absent	0	0	0	0	GNR
68	Serratia marcescens	0	40	40	0	0	0	Absent	Absent	Absent	0	0	0	0	GNR
68	Aerococcus urinae	0	40	40	0	0	0	Absent	Absent	Absent	0	0	0	0	GPC
68	Citrobacter koseri	0	40	40	0	0	0	Absent	Absent	Absent	0	0	0	0	GNR
68	Stenotrophomonas maltophilia	0	40	40	0	0	0	Absent	Absent	Absent	0	0	0	0	GNR
68	Clostridium perfringens	0	40	40	0	0	0	Absent	Absent	Absent	0	0	0	0	GPR
68	C. novyi A/B_C. septicum_H. histolytica_P. sordellii group	1	32	31.19	0	0	0	Absent	Absent	Absent	0	0	0	0	GPR
68	acinetobacter baumannii	0	40	40	0	0	0	Absent	Absent	Absent	0	0	0	0	GNR
68	citrobacter freundii	0	40	40	0	0	0	Absent	Absent	Absent	0	0	0	0	GNR
69	Enterobacter cloacae	0	40	40	0	0	0	High	Absent	Absent	3	0	0	0	GNR
69	Enterococcus faecium	0	40	40	0	0	0	High	Absent	Absent	3	0	0	0	GPC
69	Escherichia coli	0	40	40	0	0	0	High	Absent	Absent	3	0	0	0	GNR
69	Staphylococcus aureus	0	40	40	0	0	0	High	Absent	Absent	3	0	0	0	GPC
69	Pseudomonas aeruginosa	0	40	40	0	0	0	High	Absent	Absent	3	0	0	0	GNR
69	Streptococcus agalactiae	0	40	40	0	0	0	High	Absent	Absent	3	0	0	0	GPC
69	Enterococcus faecalis	1	21.1	19.88	1	0	0	High	Absent	Absent	3	0	0	0	GPC
69	Proteus mirabilis	0	40	40	0	0	0	High	Absent	Absent	3	0	0	0	GNR
69	Morganella morganii	0	40	40	0	0	0	High	Absent	Absent	3	0	0	0	GNR
69	Proteus vulgaris	0	40	40	0	0	0	High	Absent	Absent	3	0	0	0	GNR
69	Viridans streptococci	0	40	40	0	0	0	High	Absent	Absent	3	0	0	0	GPC
69	Bacteroides fragilis	0	40	40	0	0	0	High	Absent	Absent	3	0	0	0	GNR
69	citrobacter koseri	0	40	40	0	0	0	High	Absent	Absent	3	0	0	0	GNR
69	Klebsiella oxytoca	0	40	40	0	0	0	High	Absent	Absent	3	0	0	0	GNR
69	Staphylococcus lugdunensis	0	40	40	0	0	0	High	Absent	Absent	3	0	0	0	GPC
69	Peptostreptococcus anaerobius	0	40	40	0	0	0	High	Absent	Absent	3	0	0	0	GPR
69	Klebsiella pneumoniae	0	40	40	0	0	0	High	Absent	Absent	3	0	0	0	GNR
69	Serratia marcescens	0	40	40	0	0	0	High	Absent	Absent	3	0	0	0	GNR
69	Aerococcus urinae	0	40	40	0	0	0	High	Absent	Absent	3	0	0	0	GPC
69	Citrobacter koseri	0	40	40	0	0	0	High	Absent	Absent	3	0	0	0	GNR
69	Stenotrophomonas maltophilia	0	40	40	0	0	0	High	Absent	Absent	3	0	0	0	GNR
69	Clostridium perfringens	0	40	40	0	0	0	High	Absent	Absent	3	0	0	0	GPR
69	C. novyi A/B_C. septicum_H. histolytica_P. sordellii group	0	40	40	0	0	0	High	Absent	Absent	3	0	0	0	GPR
69	acinetobacter baumannii	0	40	40	0	0	0	High	Absent	Absent	3	0	0	0	GNR
69	citrobacter freundii	0	40	40	0	0	0	High	Absent	Absent	3	0	0	0	GNR
70	Enterobacter cloacae	0	40	40	0	0	0	Medium	Absent	High	0	0	3	0	GNR
70	Enterococcus faecium	0	40	40	0	0	0	Medium	Absent	High	0	0	3	0	GPC
70	Escherichia coli	1	18.1	15.95	0	0	1	Medium	Absent	High	0	0	3	1	GNR
70	Staphylococcus aureus	1	30.9	15.95	0	0	1	Medium	Absent	High	0	0	3	0	GPC
70	Pseudomonas aeruginosa	0	40	40	0	0	0	Medium	Absent	High	0	0	3	0	GNR
70	Streptococcus agalactiae	0	40	40	0	0	0	Medium	Absent	High	0	0	3	0	GPC
70	Enterococcus faecalis	1	22.5	15.95	0	0	1	Medium	Absent	High	0	0	3	0	GPC
70	Proteus mirabilis	0	40	40	0	0	0	Medium	Absent	High	0	0	3	0	GNR
70	Morganella morganii	0	40	40	0	0	0	Medium	Absent	High	0	0	3	0	GNR
70	Proteus vulgaris	0	40	40	0	0	0	Medium	Absent	High	0	0	3	0	GNR
70	Viridans streptococci	0	40	40	0	0	0	Medium	Absent	High	0	0	3	0	GPC
70	Bacteroides fragilis	0	40	40	0	0	0	Medium	Absent	High	0	0	3	0	GNR
70	citrobacter koseri	0	40	40	0	0	0	Medium	Absent	High	0	0	3	0	GNR
70	Klebsiella oxytoca	0	40	40	0	0	0	Medium	Absent	High	0	0	3	0	GNR
70	Staphylococcus lugdunensis	0	40	40	0	0	0	Medium	Absent	High	0	0	3	0	GPC
70	Peptostreptococcus anaerobius	0	40	40	0	0	0	Medium	Absent	High	0	0	3	0	GPR
70	Klebsiella pneumoniae	0	40	40	0	0	0	Medium	Absent	High	0	0	3	0	GNR
70	Serratia marcescens	0	40	40	0	0	0	Medium	Absent	High	0	0	3	0	GNR
70	Aerococcus urinae	0	40	40	0	0	0	Medium	Absent	High	0	0	3	0	GPC
70	Citrobacter koseri	0	40	40	0	0	0	Medium	Absent	High	0	0	3	0	GNR
70	Stenotrophomonas maltophilia	0	40	40	0	0	0	Medium	Absent	High	0	0	3	0	GNR
70	Clostridium perfringens	0	40	40	0	0	0	Medium	Absent	High	0	0	3	0	GPR
70	C. novyi A/B_C. septicum_H. histolytica_P. sordellii group	0	40	40	0	0	0	Medium	Absent	High	0	0	3	0	GPR
70	acinetobacter baumannii	0	40	40	0	0	0	Medium	Absent	High	0	0	3	0	GNR
70	citrobacter freundii	0	40	40	0	0	0	Medium	Absent	High	0	0	3	0	GNR
71	Enterobacter cloacae	0	40	40	0	0	0	High	High	Absent	3	3	0	0	GNR
71	Enterococcus faecium	0	40	40	0	0	0	High	High	Absent	3	3	0	0	GPC
71	Escherichia coli	0	40	40	0	0	0	High	High	Absent	3	3	0	0	GNR
71	Staphylococcus aureus	1	18.7	14.37	1	1	0	High	High	Absent	3	3	0	1	GPC
71	Pseudomonas aeruginosa	0	40	40	0	0	0	High	High	Absent	3	3	0	0	GNR
71	Streptococcus agalactiae	1	32.2	14.37	1	1	0	High	High	Absent	3	3	0	0	GPC
71	Enterococcus faecalis	1	24.4	14.37	1	1	0	High	High	Absent	3	3	0	0	GPC
71	Proteus mirabilis	0	40	40	0	0	0	High	High	Absent	3	3	0	0	GNR
71	Morganella morganii	0	40	40	0	0	0	High	High	Absent	3	3	0	0	GNR
71	Proteus vulgaris	0	40	40	0	0	0	High	High	Absent	3	3	0	0	GNR
71	Viridans streptococci	0	40	40	0	0	0	High	High	Absent	3	3	0	0	GPC
71	Bacteroides fragilis	0	40	40	0	0	0	High	High	Absent	3	3	0	0	GNR
71	citrobacter koseri	0	40	40	0	0	0	High	High	Absent	3	3	0	0	GNR
71	Klebsiella oxytoca	0	40	40	0	0	0	High	High	Absent	3	3	0	0	GNR
71	Staphylococcus lugdunensis	0	40	40	0	0	0	High	High	Absent	3	3	0	0	GPC
71	Peptostreptococcus anaerobius	0	40	40	0	0	0	High	High	Absent	3	3	0	0	GPR
71	Klebsiella pneumoniae	0	40	40	0	0	0	High	High	Absent	3	3	0	0	GNR
71	Serratia marcescens	0	40	40	0	0	0	High	High	Absent	3	3	0	0	GNR
71	Aerococcus urinae	0	40	40	0	0	0	High	High	Absent	3	3	0	0	GPC
71	Citrobacter koseri	0	40	40	0	0	0	High	High	Absent	3	3	0	0	GNR
71	Stenotrophomonas maltophilia	1	19.2	14.37	1	1	0	High	High	Absent	3	3	0	0	GNR
71	Clostridium perfringens	0	40	40	0	0	0	High	High	Absent	3	3	0	0	GPR
71	C. novyi A/B_C. septicum_H. histolytica_P. sordellii group	0	40	40	0	0	0	High	High	Absent	3	3	0	0	GPR
71	acinetobacter baumannii	1	19.9	14.37	1	1	0	High	High	Absent	3	3	0	0	GNR
71	citrobacter freundii	0	40	40	0	0	0	High	High	Absent	3	3	0	0	GNR
73	Enterobacter cloacae	0	40	40	0	0	0	Absent	Absent	High	0	0	3	0	GNR
73	Enterococcus faecium	0	40	40	0	0	0	Absent	Absent	High	0	0	3	0	GPC
73	Escherichia coli	0	40	40	0	0	0	Absent	Absent	High	0	0	3	0	GNR
73	Staphylococcus aureus	0	40	40	0	0	0	Absent	Absent	High	0	0	3	0	GPC
73	Pseudomonas aeruginosa	1	21	18.03	0	0	1	Absent	Absent	High	0	0	3	1	GNR
73	Streptococcus agalactiae	0	40	40	0	0	0	Absent	Absent	High	0	0	3	0	GPC
73	Enterococcus faecalis	0	40	40	0	0	0	Absent	Absent	High	0	0	3	0	GPC
73	Proteus mirabilis	0	40	40	0	0	0	Absent	Absent	High	0	0	3	0	GNR
73	Morganella morganii	0	40	40	0	0	0	Absent	Absent	High	0	0	3	0	GNR
73	Proteus vulgaris	0	40	40	0	0	0	Absent	Absent	High	0	0	3	0	GNR
73	Viridans streptococci	0	40	40	0	0	0	Absent	Absent	High	0	0	3	0	GPC
73	Bacteroides fragilis	0	40	40	0	0	0	Absent	Absent	High	0	0	3	0	GNR
73	citrobacter koseri	0	40	40	0	0	0	Absent	Absent	High	0	0	3	0	GNR
73	Klebsiella oxytoca	0	40	40	0	0	0	Absent	Absent	High	0	0	3	0	GNR
73	Staphylococcus lugdunensis	0	40	40	0	0	0	Absent	Absent	High	0	0	3	0	GPC
73	Peptostreptococcus anaerobius	0	40	40	0	0	0	Absent	Absent	High	0	0	3	0	GPR
73	Klebsiella pneumoniae	0	40	40	0	0	0	Absent	Absent	High	0	0	3	0	GNR
73	Serratia marcescens	0	40	40	0	0	0	Absent	Absent	High	0	0	3	0	GNR
73	Aerococcus urinae	0	40	40	0	0	0	Absent	Absent	High	0	0	3	0	GPC
73	Citrobacter koseri	0	40	40	0	0	0	Absent	Absent	High	0	0	3	0	GNR
73	Stenotrophomonas maltophilia	0	40	40	0	0	0	Absent	Absent	High	0	0	3	0	GNR
73	Clostridium perfringens	0	40	40	0	0	0	Absent	Absent	High	0	0	3	0	GPR
73	C. novyi A/B_C. septicum_H. histolytica_P. sordellii group	0	40	40	0	0	0	Absent	Absent	High	0	0	3	0	GPR
73	acinetobacter baumannii	0	40	40	0	0	0	Absent	Absent	High	0	0	3	0	GNR
73	citrobacter freundii	0	40	40	0	0	0	Absent	Absent	High	0	0	3	0	GNR
75	Enterobacter cloacae	0	40	40	0	0	0	Absent	High	Absent	0	3	0	0	GNR
75	Enterococcus faecium	0	40	40	0	0	0	Absent	High	Absent	0	3	0	0	GPC
75	Escherichia coli	0	40	40	0	0	0	Absent	High	Absent	0	3	0	0	GNR
75	Staphylococcus aureus	1	18.6	15.51	0	1	0	Absent	High	Absent	0	3	0	1	GPC
75	Pseudomonas aeruginosa	0	40	40	0	0	0	Absent	High	Absent	0	3	0	0	GNR
75	Streptococcus agalactiae	0	40	40	0	0	0	Absent	High	Absent	0	3	0	0	GPC
75	Enterococcus faecalis	0	40	40	0	0	0	Absent	High	Absent	0	3	0	0	GPC
75	Proteus mirabilis	0	40	40	0	0	0	Absent	High	Absent	0	3	0	0	GNR
75	Morganella morganii	0	40	40	0	0	0	Absent	High	Absent	0	3	0	0	GNR
75	Proteus vulgaris	0	40	40	0	0	0	Absent	High	Absent	0	3	0	0	GNR
75	Viridans streptococci	0	40	40	0	0	0	Absent	High	Absent	0	3	0	0	GPC
75	Bacteroides fragilis	0	40	40	0	0	0	Absent	High	Absent	0	3	0	0	GNR
75	citrobacter koseri	0	40	40	0	0	0	Absent	High	Absent	0	3	0	0	GNR
75	Klebsiella oxytoca	0	40	40	0	0	0	Absent	High	Absent	0	3	0	0	GNR
75	Staphylococcus lugdunensis	0	40	40	0	0	0	Absent	High	Absent	0	3	0	0	GPC
75	Peptostreptococcus anaerobius	0	40	40	0	0	0	Absent	High	Absent	0	3	0	0	GPR
75	Klebsiella pneumoniae	0	40	40	0	0	0	Absent	High	Absent	0	3	0	0	GNR
75	Serratia marcescens	0	40	40	0	0	0	Absent	High	Absent	0	3	0	0	GNR
75	Aerococcus urinae	0	40	40	0	0	0	Absent	High	Absent	0	3	0	0	GPC
75	Citrobacter koseri	0	40	40	0	0	0	Absent	High	Absent	0	3	0	0	GNR
75	Stenotrophomonas maltophilia	0	40	40	0	0	0	Absent	High	Absent	0	3	0	0	GNR
75	Clostridium perfringens	0	40	40	0	0	0	Absent	High	Absent	0	3	0	0	GPR
75	C. novyi A/B_C. septicum_H. histolytica_P. sordellii group	0	40	40	0	0	0	Absent	High	Absent	0	3	0	0	GPR
75	acinetobacter baumannii	1	26.1	15.51	0	1	0	Absent	High	Absent	0	3	0	0	GNR
75	citrobacter freundii	0	40	40	0	0	0	Absent	High	Absent	0	3	0	0	GNR
78	Enterobacter cloacae	0	40	40	0	0	0	High	Absent	High	3	0	3	0	GNR
78	Enterococcus faecium	0	40	40	0	0	0	High	Absent	High	3	0	3	0	GPC
78	Escherichia coli	0	40	40	0	0	0	High	Absent	High	3	0	3	0	GNR
78	Staphylococcus aureus	0	40	40	0	0	0	High	Absent	High	3	0	3	0	GPC
78	Pseudomonas aeruginosa	1	20.5	16.21	1	0	1	High	Absent	High	3	0	3	1	GNR
78	Streptococcus agalactiae	0	40	40	0	0	0	High	Absent	High	3	0	3	0	GPC
78	Enterococcus faecalis	1	18	16.21	1	0	1	High	Absent	High	3	0	3	0	GPC
78	Proteus mirabilis	0	40	40	0	0	0	High	Absent	High	3	0	3	0	GNR
78	Morganella morganii	0	40	40	0	0	0	High	Absent	High	3	0	3	0	GNR
78	Proteus vulgaris	0	40	40	0	0	0	High	Absent	High	3	0	3	0	GNR
78	Viridans streptococci	0	40	40	0	0	0	High	Absent	High	3	0	3	0	GPC
78	Bacteroides fragilis	0	40	40	0	0	0	High	Absent	High	3	0	3	0	GNR
78	citrobacter koseri	0	40	40	0	0	0	High	Absent	High	3	0	3	0	GNR
78	Klebsiella oxytoca	0	40	40	0	0	0	High	Absent	High	3	0	3	0	GNR
78	Staphylococcus lugdunensis	0	40	40	0	0	0	High	Absent	High	3	0	3	0	GPC
78	Peptostreptococcus anaerobius	0	40	40	0	0	0	High	Absent	High	3	0	3	0	GPR
78	Klebsiella pneumoniae	0	40	40	0	0	0	High	Absent	High	3	0	3	0	GNR
78	Serratia marcescens	0	40	40	0	0	0	High	Absent	High	3	0	3	0	GNR
78	Aerococcus urinae	0	40	40	0	0	0	High	Absent	High	3	0	3	0	GPC
78	Citrobacter koseri	0	40	40	0	0	0	High	Absent	High	3	0	3	0	GNR
78	Stenotrophomonas maltophilia	0	40	40	0	0	0	High	Absent	High	3	0	3	0	GNR
78	Clostridium perfringens	0	40	40	0	0	0	High	Absent	High	3	0	3	0	GPR
78	C. novyi A/B_C. septicum_H. histolytica_P. sordellii group	0	40	40	0	0	0	High	Absent	High	3	0	3	0	GPR
78	acinetobacter baumannii	0	40	40	0	0	0	High	Absent	High	3	0	3	0	GNR
78	citrobacter freundii	0	40	40	0	0	0	High	Absent	High	3	0	3	0	GNR
79	Enterobacter cloacae	0	40	40	0	0	0	High	Absent	Absent	3	0	0	0	GNR
79	Enterococcus faecium	0	40	40	0	0	0	High	Absent	Absent	3	0	0	0	GPC
79	Escherichia coli	0	40	40	0	0	0	High	Absent	Absent	3	0	0	0	GNR
79	Staphylococcus aureus	1	21.8	21.57	1	0	0	High	Absent	Absent	3	0	0	1	GPC
79	Pseudomonas aeruginosa	0	40	40	0	0	0	High	Absent	Absent	3	0	0	0	GNR
79	Streptococcus agalactiae	0	40	40	0	0	0	High	Absent	Absent	3	0	0	0	GPC
79	Enterococcus faecalis	0	40	40	0	0	0	High	Absent	Absent	3	0	0	0	GPC
79	Proteus mirabilis	0	40	40	0	0	0	High	Absent	Absent	3	0	0	0	GNR
79	Morganella morganii	0	40	40	0	0	0	High	Absent	Absent	3	0	0	0	GNR
79	Proteus vulgaris	0	40	40	0	0	0	High	Absent	Absent	3	0	0	0	GNR
79	Viridans streptococci	0	40	40	0	0	0	High	Absent	Absent	3	0	0	0	GPC
79	Bacteroides fragilis	0	40	40	0	0	0	High	Absent	Absent	3	0	0	0	GNR
79	citrobacter koseri	0	40	40	0	0	0	High	Absent	Absent	3	0	0	0	GNR
79	Klebsiella oxytoca	0	40	40	0	0	0	High	Absent	Absent	3	0	0	0	GNR
79	Staphylococcus lugdunensis	1	32.8	21.57	1	0	0	High	Absent	Absent	3	0	0	0	GPC
79	Peptostreptococcus anaerobius	0	40	40	0	0	0	High	Absent	Absent	3	0	0	0	GPR
79	Klebsiella pneumoniae	0	40	40	0	0	0	High	Absent	Absent	3	0	0	0	GNR
79	Serratia marcescens	0	40	40	0	0	0	High	Absent	Absent	3	0	0	0	GNR
79	Aerococcus urinae	0	40	40	0	0	0	High	Absent	Absent	3	0	0	0	GPC
79	Citrobacter koseri	0	40	40	0	0	0	High	Absent	Absent	3	0	0	0	GNR
79	Stenotrophomonas maltophilia	0	40	40	0	0	0	High	Absent	Absent	3	0	0	0	GNR
79	Clostridium perfringens	0	40	40	0	0	0	High	Absent	Absent	3	0	0	0	GPR
79	C. novyi A/B_C. septicum_H. histolytica_P. sordellii group	0	40	40	0	0	0	High	Absent	Absent	3	0	0	0	GPR
79	acinetobacter baumannii	0	40	40	0	0	0	High	Absent	Absent	3	0	0	0	GNR
79	citrobacter freundii	0	40	40	0	0	0	High	Absent	Absent	3	0	0	0	GNR
81	Enterobacter cloacae	0	40	40	0	0	0	Low	Absent	Absent	1	0	0	0	GNR
81	Enterococcus faecium	0	40	40	0	0	0	Low	Absent	Absent	1	0	0	0	GPC
81	Escherichia coli	0	40	40	0	0	0	Low	Absent	Absent	1	0	0	0	GNR
81	Staphylococcus aureus	0	40	40	0	0	0	Low	Absent	Absent	1	0	0	0	GPC
81	Pseudomonas aeruginosa	0	40	40	0	0	0	Low	Absent	Absent	1	0	0	0	GNR
81	Streptococcus agalactiae	0	40	40	0	0	0	Low	Absent	Absent	1	0	0	0	GPC
81	Enterococcus faecalis	0	40	40	0	0	0	Low	Absent	Absent	1	0	0	0	GPC
81	Proteus mirabilis	0	40	40	0	0	0	Low	Absent	Absent	1	0	0	0	GNR
81	Morganella morganii	1	16.1	15.13	0	0	0	Low	Absent	Absent	1	0	0	1	GNR
81	Proteus vulgaris	0	40	40	0	0	0	Low	Absent	Absent	1	0	0	0	GNR
81	Viridans streptococci	0	40	40	0	0	0	Low	Absent	Absent	1	0	0	0	GPC
81	Bacteroides fragilis	0	40	40	0	0	0	Low	Absent	Absent	1	0	0	0	GNR
81	citrobacter koseri	0	40	40	0	0	0	Low	Absent	Absent	1	0	0	0	GNR
81	Klebsiella oxytoca	0	40	40	0	0	0	Low	Absent	Absent	1	0	0	0	GNR
81	Staphylococcus lugdunensis	0	40	40	0	0	0	Low	Absent	Absent	1	0	0	0	GPC
81	Peptostreptococcus anaerobius	1	27	15.13	0	0	0	Low	Absent	Absent	1	0	0	0	GPR
81	Klebsiella pneumoniae	0	40	40	0	0	0	Low	Absent	Absent	1	0	0	0	GNR
81	Serratia marcescens	0	40	40	0	0	0	Low	Absent	Absent	1	0	0	0	GNR
81	Aerococcus urinae	0	40	40	0	0	0	Low	Absent	Absent	1	0	0	0	GPC
81	Citrobacter koseri	0	40	40	0	0	0	Low	Absent	Absent	1	0	0	0	GNR
81	Stenotrophomonas maltophilia	0	40	40	0	0	0	Low	Absent	Absent	1	0	0	0	GNR
81	Clostridium perfringens	0	40	40	0	0	0	Low	Absent	Absent	1	0	0	0	GPR
81	C. novyi A/B_C. septicum_H. histolytica_P. sordellii group	0	40	40	0	0	0	Low	Absent	Absent	1	0	0	0	GPR
81	acinetobacter baumannii	0	40	40	0	0	0	Low	Absent	Absent	1	0	0	0	GNR
81	citrobacter freundii	0	40	40	0	0	0	Low	Absent	Absent	1	0	0	0	GNR
83	Enterobacter cloacae	0	40	40	0	0	0	High	Absent	Medium	3	0	0	0	GNR
83	Enterococcus faecium	0	40	40	0	0	0	High	Absent	Medium	3	0	0	0	GPC
83	Escherichia coli	0	40	40	0	0	0	High	Absent	Medium	3	0	0	0	GNR
83	Staphylococcus aureus	1	21.4	20.67	1	0	0	High	Absent	Medium	3	0	0	1	GPC
83	Pseudomonas aeruginosa	0	40	40	0	0	0	High	Absent	Medium	3	0	0	0	GNR
83	Streptococcus agalactiae	0	40	40	0	0	0	High	Absent	Medium	3	0	0	0	GPC
83	Enterococcus faecalis	1	23.7	20.67	1	0	0	High	Absent	Medium	3	0	0	0	GPC
83	Proteus mirabilis	0	40	40	0	0	0	High	Absent	Medium	3	0	0	0	GNR
83	Morganella morganii	0	40	40	0	0	0	High	Absent	Medium	3	0	0	0	GNR
83	Proteus vulgaris	0	40	40	0	0	0	High	Absent	Medium	3	0	0	0	GNR
83	Viridans streptococci	1	27.2	20.67	1	0	0	High	Absent	Medium	3	0	0	0	GPC
83	Bacteroides fragilis	0	40	40	0	0	0	High	Absent	Medium	3	0	0	0	GNR
83	citrobacter koseri	0	40	40	0	0	0	High	Absent	Medium	3	0	0	0	GNR
83	Klebsiella oxytoca	0	40	40	0	0	0	High	Absent	Medium	3	0	0	0	GNR
83	Staphylococcus lugdunensis	0	40	40	0	0	0	High	Absent	Medium	3	0	0	0	GPC
83	Peptostreptococcus anaerobius	1	27.7	20.67	1	0	0	High	Absent	Medium	3	0	0	0	GPR
83	Klebsiella pneumoniae	0	40	40	0	0	0	High	Absent	Medium	3	0	0	0	GNR
83	Serratia marcescens	0	40	40	0	0	0	High	Absent	Medium	3	0	0	0	GNR
83	Aerococcus urinae	0	40	40	0	0	0	High	Absent	Medium	3	0	0	0	GPC
83	Citrobacter koseri	0	40	40	0	0	0	High	Absent	Medium	3	0	0	0	GNR
83	Stenotrophomonas maltophilia	0	40	40	0	0	0	High	Absent	Medium	3	0	0	0	GNR
83	Clostridium perfringens	0	40	40	0	0	0	High	Absent	Medium	3	0	0	0	GPR
83	C. novyi A/B_C. septicum_H. histolytica_P. sordellii group	0	40	40	0	0	0	High	Absent	Medium	3	0	0	0	GPR
83	acinetobacter baumannii	0	40	40	0	0	0	High	Absent	Medium	3	0	0	0	GNR
83	citrobacter freundii	0	40	40	0	0	0	High	Absent	Medium	3	0	0	0	GNR
84	Enterobacter cloacae	0	40	40	0	0	0	High	Absent	Absent	3	0	0	0	GNR
84	Enterococcus faecium	0	40	40	0	0	0	High	Absent	Absent	3	0	0	0	GPC
84	Escherichia coli	0	40	40	0	0	0	High	Absent	Absent	3	0	0	0	GNR
84	Staphylococcus aureus	1	22.4	19.99	1	0	0	High	Absent	Absent	3	0	0	1	GPC
84	Pseudomonas aeruginosa	0	40	40	0	0	0	High	Absent	Absent	3	0	0	0	GNR
84	Streptococcus agalactiae	0	40	40	0	0	0	High	Absent	Absent	3	0	0	0	GPC
84	Enterococcus faecalis	0	40	40	0	0	0	High	Absent	Absent	3	0	0	0	GPC
84	Proteus mirabilis	0	40	40	0	0	0	High	Absent	Absent	3	0	0	0	GNR
84	Morganella morganii	0	40	40	0	0	0	High	Absent	Absent	3	0	0	0	GNR
84	Proteus vulgaris	0	40	40	0	0	0	High	Absent	Absent	3	0	0	0	GNR
84	Viridans streptococci	0	40	40	0	0	0	High	Absent	Absent	3	0	0	0	GPC
84	Bacteroides fragilis	0	40	40	0	0	0	High	Absent	Absent	3	0	0	0	GNR
84	citrobacter koseri	0	40	40	0	0	0	High	Absent	Absent	3	0	0	0	GNR
84	Klebsiella oxytoca	0	40	40	0	0	0	High	Absent	Absent	3	0	0	0	GNR
84	Staphylococcus lugdunensis	0	40	40	0	0	0	High	Absent	Absent	3	0	0	0	GPC
84	Peptostreptococcus anaerobius	0	40	40	0	0	0	High	Absent	Absent	3	0	0	0	GPR
84	Klebsiella pneumoniae	0	40	40	0	0	0	High	Absent	Absent	3	0	0	0	GNR
84	Serratia marcescens	0	40	40	0	0	0	High	Absent	Absent	3	0	0	0	GNR
84	Aerococcus urinae	0	40	40	0	0	0	High	Absent	Absent	3	0	0	0	GPC
84	Citrobacter koseri	0	40	40	0	0	0	High	Absent	Absent	3	0	0	0	GNR
84	Stenotrophomonas maltophilia	0	40	40	0	0	0	High	Absent	Absent	3	0	0	0	GNR
84	Clostridium perfringens	0	40	40	0	0	0	High	Absent	Absent	3	0	0	0	GPR
84	C. novyi A/B_C. septicum_H. histolytica_P. sordellii group	0	40	40	0	0	0	High	Absent	Absent	3	0	0	0	GPR
84	acinetobacter baumannii	0	40	40	0	0	0	High	Absent	Absent	3	0	0	0	GNR
84	citrobacter freundii	0	40	40	0	0	0	High	Absent	Absent	3	0	0	0	GNR
86	Enterobacter cloacae	0	40	40	0	0	0	Low	Absent	Absent	1	0	0	0	GNR
86	Enterococcus faecium	0	40	40	0	0	0	Low	Absent	Absent	1	0	0	0	GPC
86	Escherichia coli	0	40	40	0	0	0	Low	Absent	Absent	1	0	0	0	GNR
86	Staphylococcus aureus	1	24.7	19.13	0	0	0	Low	Absent	Absent	1	0	0	1	GPC
86	Pseudomonas aeruginosa	0	40	40	0	0	0	Low	Absent	Absent	1	0	0	0	GNR
86	Streptococcus agalactiae	0	40	40	0	0	0	Low	Absent	Absent	1	0	0	0	GPC
86	Enterococcus faecalis	0	40	40	0	0	0	Low	Absent	Absent	1	0	0	0	GPC
86	Proteus mirabilis	0	40	40	0	0	0	Low	Absent	Absent	1	0	0	0	GNR
86	Morganella morganii	0	40	40	0	0	0	Low	Absent	Absent	1	0	0	0	GNR
86	Proteus vulgaris	0	40	40	0	0	0	Low	Absent	Absent	1	0	0	0	GNR
86	Viridans streptococci	0	40	40	0	0	0	Low	Absent	Absent	1	0	0	0	GPC
86	Bacteroides fragilis	0	40	40	0	0	0	Low	Absent	Absent	1	0	0	0	GNR
86	citrobacter koseri	0	40	40	0	0	0	Low	Absent	Absent	1	0	0	0	GNR
86	Klebsiella oxytoca	0	40	40	0	0	0	Low	Absent	Absent	1	0	0	0	GNR
86	Staphylococcus lugdunensis	0	40	40	0	0	0	Low	Absent	Absent	1	0	0	0	GPC
86	Peptostreptococcus anaerobius	0	40	40	0	0	0	Low	Absent	Absent	1	0	0	0	GPR
86	Klebsiella pneumoniae	0	40	40	0	0	0	Low	Absent	Absent	1	0	0	0	GNR
86	Serratia marcescens	0	40	40	0	0	0	Low	Absent	Absent	1	0	0	0	GNR
86	Aerococcus urinae	0	40	40	0	0	0	Low	Absent	Absent	1	0	0	0	GPC
86	Citrobacter koseri	0	40	40	0	0	0	Low	Absent	Absent	1	0	0	0	GNR
86	Stenotrophomonas maltophilia	0	40	40	0	0	0	Low	Absent	Absent	1	0	0	0	GNR
86	Clostridium perfringens	0	40	40	0	0	0	Low	Absent	Absent	1	0	0	0	GPR
86	C. novyi A/B_C. septicum_H. histolytica_P. sordellii group	0	40	40	0	0	0	Low	Absent	Absent	1	0	0	0	GPR
86	acinetobacter baumannii	0	40	40	0	0	0	Low	Absent	Absent	1	0	0	0	GNR
86	citrobacter freundii	0	40	40	0	0	0	Low	Absent	Absent	1	0	0	0	GNR
88	Enterobacter cloacae	0	40	40	0	0	0	Low	Absent	Absent	1	0	0	0	GNR
88	Enterococcus faecium	0	40	40	0	0	0	Low	Absent	Absent	1	0	0	0	GPC
88	Escherichia coli	0	40	40	0	0	0	Low	Absent	Absent	1	0	0	0	GNR
88	Staphylococcus aureus	1	26.4	24.43	0	0	0	Low	Absent	Absent	1	0	0	1	GPC
88	Pseudomonas aeruginosa	0	40	40	0	0	0	Low	Absent	Absent	1	0	0	0	GNR
88	Streptococcus agalactiae	0	40	40	0	0	0	Low	Absent	Absent	1	0	0	0	GPC
88	Enterococcus faecalis	0	40	40	0	0	0	Low	Absent	Absent	1	0	0	0	GPC
88	Proteus mirabilis	0	40	40	0	0	0	Low	Absent	Absent	1	0	0	0	GNR
88	Morganella morganii	0	40	40	0	0	0	Low	Absent	Absent	1	0	0	0	GNR
88	Proteus vulgaris	0	40	40	0	0	0	Low	Absent	Absent	1	0	0	0	GNR
88	Viridans streptococci	0	40	40	0	0	0	Low	Absent	Absent	1	0	0	0	GPC
88	Bacteroides fragilis	0	40	40	0	0	0	Low	Absent	Absent	1	0	0	0	GNR
88	citrobacter koseri	0	40	40	0	0	0	Low	Absent	Absent	1	0	0	0	GNR
88	Klebsiella oxytoca	0	40	40	0	0	0	Low	Absent	Absent	1	0	0	0	GNR
88	Staphylococcus lugdunensis	0	40	40	0	0	0	Low	Absent	Absent	1	0	0	0	GPC
88	Peptostreptococcus anaerobius	0	40	40	0	0	0	Low	Absent	Absent	1	0	0	0	GPR
88	Klebsiella pneumoniae	0	40	40	0	0	0	Low	Absent	Absent	1	0	0	0	GNR
88	Serratia marcescens	0	40	40	0	0	0	Low	Absent	Absent	1	0	0	0	GNR
88	Aerococcus urinae	0	40	40	0	0	0	Low	Absent	Absent	1	0	0	0	GPC
88	Citrobacter koseri	0	40	40	0	0	0	Low	Absent	Absent	1	0	0	0	GNR
88	Stenotrophomonas maltophilia	0	40	40	0	0	0	Low	Absent	Absent	1	0	0	0	GNR
88	Clostridium perfringens	0	40	40	0	0	0	Low	Absent	Absent	1	0	0	0	GPR
88	C. novyi A/B_C. septicum_H. histolytica_P. sordellii group	0	40	40	0	0	0	Low	Absent	Absent	1	0	0	0	GPR
88	acinetobacter baumannii	0	40	40	0	0	0	Low	Absent	Absent	1	0	0	0	GNR
88	citrobacter freundii	0	40	40	0	0	0	Low	Absent	Absent	1	0	0	0	GNR
89	Enterobacter cloacae	1	18	14.78	1	0	1	High	Absent	High	3	0	3	0	GNR
89	Enterococcus faecium	0	40	40	0	0	0	High	Absent	High	3	0	3	0	GPC
89	Escherichia coli	0	40	40	0	0	0	High	Absent	High	3	0	3	0	GNR
89	Staphylococcus aureus	1	20.7	14.78	1	0	1	High	Absent	High	3	0	3	1	GPC
89	Pseudomonas aeruginosa	1	26.5	14.78	1	0	1	High	Absent	High	3	0	3	0	GNR
89	Streptococcus agalactiae	0	40	40	0	0	0	High	Absent	High	3	0	3	0	GPC
89	Enterococcus faecalis	0	40	40	0	0	0	High	Absent	High	3	0	3	0	GPC
89	Proteus mirabilis	0	40	40	0	0	0	High	Absent	High	3	0	3	0	GNR
89	Morganella morganii	0	40	40	0	0	0	High	Absent	High	3	0	3	0	GNR
89	Proteus vulgaris	0	40	40	0	0	0	High	Absent	High	3	0	3	0	GNR
89	Viridans streptococci	0	40	40	0	0	0	High	Absent	High	3	0	3	0	GPC
89	Bacteroides fragilis	0	40	40	0	0	0	High	Absent	High	3	0	3	0	GNR
89	citrobacter koseri	0	40	40	0	0	0	High	Absent	High	3	0	3	0	GNR
89	Klebsiella oxytoca	0	40	40	0	0	0	High	Absent	High	3	0	3	0	GNR
89	Staphylococcus lugdunensis	0	40	40	0	0	0	High	Absent	High	3	0	3	0	GPC
89	Peptostreptococcus anaerobius	0	40	40	0	0	0	High	Absent	High	3	0	3	0	GPR
89	Klebsiella pneumoniae	0	40	40	0	0	0	High	Absent	High	3	0	3	0	GNR
89	Serratia marcescens	0	40	40	0	0	0	High	Absent	High	3	0	3	0	GNR
89	Aerococcus urinae	0	40	40	0	0	0	High	Absent	High	3	0	3	0	GPC
89	Citrobacter koseri	0	40	40	0	0	0	High	Absent	High	3	0	3	0	GNR
89	Stenotrophomonas maltophilia	0	40	40	0	0	0	High	Absent	High	3	0	3	0	GNR
89	Clostridium perfringens	0	40	40	0	0	0	High	Absent	High	3	0	3	0	GPR
89	C. novyi A/B_C. septicum_H. histolytica_P. sordellii group	0	40	40	0	0	0	High	Absent	High	3	0	3	0	GPR
89	acinetobacter baumannii	0	40	40	0	0	0	High	Absent	High	3	0	3	0	GNR
89	citrobacter freundii	0	40	40	0	0	0	High	Absent	High	3	0	3	0	GNR
92	Enterobacter cloacae	0	40	40	0	0	0	High	Absent	Absent	3	0	0	0	GNR
92	Enterococcus faecium	0	40	40	0	0	0	High	Absent	Absent	3	0	0	0	GPC
92	Escherichia coli	1	27.3	22.51	1	0	0	High	Absent	Absent	3	0	0	0	GNR
92	Staphylococcus aureus	1	27	22.51	1	0	0	High	Absent	Absent	3	0	0	1	GPC
92	Pseudomonas aeruginosa	0	40	40	0	0	0	High	Absent	Absent	3	0	0	0	GNR
92	Streptococcus agalactiae	1	25.4	22.51	1	0	0	High	Absent	Absent	3	0	0	0	GPC
92	Enterococcus faecalis	0	40	40	0	0	0	High	Absent	Absent	3	0	0	0	GPC
92	Proteus mirabilis	0	40	40	0	0	0	High	Absent	Absent	3	0	0	0	GNR
92	Morganella morganii	0	40	40	0	0	0	High	Absent	Absent	3	0	0	0	GNR
92	Proteus vulgaris	0	40	40	0	0	0	High	Absent	Absent	3	0	0	0	GNR
92	Viridans streptococci	0	40	40	0	0	0	High	Absent	Absent	3	0	0	0	GPC
92	Bacteroides fragilis	0	40	40	0	0	0	High	Absent	Absent	3	0	0	0	GNR
92	citrobacter koseri	0	40	40	0	0	0	High	Absent	Absent	3	0	0	0	GNR
92	Klebsiella oxytoca	0	40	40	0	0	0	High	Absent	Absent	3	0	0	0	GNR
92	Staphylococcus lugdunensis	0	40	40	0	0	0	High	Absent	Absent	3	0	0	0	GPC
92	Peptostreptococcus anaerobius	1	33.1	22.51	1	0	0	High	Absent	Absent	3	0	0	0	GPR
92	Klebsiella pneumoniae	0	40	40	0	0	0	High	Absent	Absent	3	0	0	0	GNR
92	Serratia marcescens	0	40	40	0	0	0	High	Absent	Absent	3	0	0	0	GNR
92	Aerococcus urinae	0	40	40	0	0	0	High	Absent	Absent	3	0	0	0	GPC
92	Citrobacter koseri	0	40	40	0	0	0	High	Absent	Absent	3	0	0	0	GNR
92	Stenotrophomonas maltophilia	0	40	40	0	0	0	High	Absent	Absent	3	0	0	0	GNR
92	Clostridium perfringens	0	40	40	0	0	0	High	Absent	Absent	3	0	0	0	GPR
92	C. novyi A/B_C. septicum_H. histolytica_P. sordellii group	0	40	40	0	0	0	High	Absent	Absent	3	0	0	0	GPR
92	acinetobacter baumannii	0	40	40	0	0	0	High	Absent	Absent	3	0	0	0	GNR
92	citrobacter freundii	0	40	40	0	0	0	High	Absent	Absent	3	0	0	0	GNR
93	Enterobacter cloacae	0	40	40	0	0	0	Low	Absent	High	1	0	3	0	GNR
93	Enterococcus faecium	0	40	40	0	0	0	Low	Absent	High	1	0	3	0	GPC
93	Escherichia coli	1	24.6	14.96	0	0	1	Low	Absent	High	1	0	3	0	GNR
93	Staphylococcus aureus	1	30.1	14.96	0	0	1	Low	Absent	High	1	0	3	1	GPC
93	Pseudomonas aeruginosa	1	26.3	14.96	0	0	1	Low	Absent	High	1	0	3	1	GNR
93	Streptococcus agalactiae	1	28.9	14.96	0	0	1	Low	Absent	High	1	0	3	1	GPC
93	Enterococcus faecalis	1	27.2	14.96	0	0	1	Low	Absent	High	1	0	3	0	GPC
93	Proteus mirabilis	0	40	40	0	0	0	Low	Absent	High	1	0	3	0	GNR
93	Morganella morganii	0	40	40	0	0	0	Low	Absent	High	1	0	3	0	GNR
93	Proteus vulgaris	0	40	40	0	0	0	Low	Absent	High	1	0	3	0	GNR
93	Viridans streptococci	0	40	40	0	0	0	Low	Absent	High	1	0	3	0	GPC
93	Bacteroides fragilis	0	40	40	0	0	0	Low	Absent	High	1	0	3	0	GNR
93	citrobacter koseri	0	40	40	0	0	0	Low	Absent	High	1	0	3	0	GNR
93	Klebsiella oxytoca	1	22.4	14.96	0	0	1	Low	Absent	High	1	0	3	0	GNR
93	Staphylococcus lugdunensis	0	40	40	0	0	0	Low	Absent	High	1	0	3	0	GPC
93	Peptostreptococcus anaerobius	0	40	40	0	0	0	Low	Absent	High	1	0	3	0	GPR
93	Klebsiella pneumoniae	1	19.8	14.96	0	0	1	Low	Absent	High	1	0	3	0	GNR
93	Serratia marcescens	0	40	40	0	0	0	Low	Absent	High	1	0	3	0	GNR
93	Aerococcus urinae	0	40	40	0	0	0	Low	Absent	High	1	0	3	0	GPC
93	Citrobacter koseri	0	40	40	0	0	0	Low	Absent	High	1	0	3	0	GNR
93	Stenotrophomonas maltophilia	0	40	40	0	0	0	Low	Absent	High	1	0	3	0	GNR
93	Clostridium perfringens	0	40	40	0	0	0	Low	Absent	High	1	0	3	0	GPR
93	C. novyi A/B_C. septicum_H. histolytica_P. sordellii group	0	40	40	0	0	0	Low	Absent	High	1	0	3	0	GPR
93	acinetobacter baumannii	0	40	40	0	0	0	Low	Absent	High	1	0	3	0	GNR
93	citrobacter freundii	1	17.7	14.96	0	0	1	Low	Absent	High	1	0	3	0	GNR
95	Enterobacter cloacae	1	17.3	14.62	1	0	1	High	Low	High	3	1	3	0	GNR
95	Enterococcus faecium	0	40	40	0	0	0	High	Low	High	3	1	3	0	GPC
95	Escherichia coli	0	40	40	0	0	0	High	Low	High	3	1	3	0	GNR
95	Staphylococcus aureus	1	22.2	14.62	1	0	1	High	Low	High	3	1	3	1	GPC
95	Pseudomonas aeruginosa	0	40	40	0	0	0	High	Low	High	3	1	3	0	GNR
95	Streptococcus agalactiae	0	40	40	0	0	0	High	Low	High	3	1	3	0	GPC
95	Enterococcus faecalis	1	26.6	14.62	1	0	1	High	Low	High	3	1	3	0	GPC
95	Proteus mirabilis	0	40	40	0	0	0	High	Low	High	3	1	3	0	GNR
95	Morganella morganii	0	40	40	0	0	0	High	Low	High	3	1	3	0	GNR
95	Proteus vulgaris	0	40	40	0	0	0	High	Low	High	3	1	3	0	GNR
95	Viridans streptococci	0	40	40	0	0	0	High	Low	High	3	1	3	0	GPC
95	Bacteroides fragilis	0	40	40	0	0	0	High	Low	High	3	1	3	0	GNR
95	citrobacter koseri	0	40	40	0	0	0	High	Low	High	3	1	3	0	GNR
95	Klebsiella oxytoca	0	40	40	0	0	0	High	Low	High	3	1	3	0	GNR
95	Staphylococcus lugdunensis	0	40	40	0	0	0	High	Low	High	3	1	3	0	GPC
95	Peptostreptococcus anaerobius	0	40	40	0	0	0	High	Low	High	3	1	3	0	GPR
95	Klebsiella pneumoniae	0	40	40	0	0	0	High	Low	High	3	1	3	0	GNR
95	Serratia marcescens	0	40	40	0	0	0	High	Low	High	3	1	3	0	GNR
95	Aerococcus urinae	0	40	40	0	0	0	High	Low	High	3	1	3	0	GPC
95	Citrobacter koseri	0	40	40	0	0	0	High	Low	High	3	1	3	0	GNR
95	Stenotrophomonas maltophilia	0	40	40	0	0	0	High	Low	High	3	1	3	0	GNR
95	Clostridium perfringens	0	40	40	0	0	0	High	Low	High	3	1	3	0	GPR
95	C. novyi A/B_C. septicum_H. histolytica_P. sordellii group	0	40	40	0	0	0	High	Low	High	3	1	3	0	GPR
95	acinetobacter baumannii	0	40	40	0	0	0	High	Low	High	3	1	3	0	GNR
95	citrobacter freundii	0	40	40	0	0	0	High	Low	High	3	1	3	0	GNR
98	Enterobacter cloacae	0	40	40	0	0	0	Medium	Low	Low	0	1	1	0	GNR
98	Enterococcus faecium	0	40	40	0	0	0	Medium	Low	Low	0	1	1	0	GPC
98	Escherichia coli	0	40	40	0	0	0	Medium	Low	Low	0	1	1	0	GNR
98	Staphylococcus aureus	1	26.5	21.18	0	0	0	Medium	Low	Low	0	1	1	1	GPC
98	Pseudomonas aeruginosa	0	40	40	0	0	0	Medium	Low	Low	0	1	1	0	GNR
98	Streptococcus agalactiae	0	40	40	0	0	0	Medium	Low	Low	0	1	1	0	GPC
98	Enterococcus faecalis	1	23.1	21.18	0	0	0	Medium	Low	Low	0	1	1	0	GPC
98	Proteus mirabilis	0	40	40	0	0	0	Medium	Low	Low	0	1	1	0	GNR
98	Morganella morganii	0	40	40	0	0	0	Medium	Low	Low	0	1	1	0	GNR
98	Proteus vulgaris	0	40	40	0	0	0	Medium	Low	Low	0	1	1	0	GNR
98	Viridans streptococci	0	40	40	0	0	0	Medium	Low	Low	0	1	1	0	GPC
98	Bacteroides fragilis	0	40	40	0	0	0	Medium	Low	Low	0	1	1	0	GNR
98	citrobacter koseri	0	40	40	0	0	0	Medium	Low	Low	0	1	1	0	GNR
98	Klebsiella oxytoca	1	26.8	21.18	0	0	0	Medium	Low	Low	0	1	1	0	GNR
98	Staphylococcus lugdunensis	0	40	40	0	0	0	Medium	Low	Low	0	1	1	0	GPC
98	Peptostreptococcus anaerobius	0	40	40	0	0	0	Medium	Low	Low	0	1	1	0	GPR
98	Klebsiella pneumoniae	0	40	40	0	0	0	Medium	Low	Low	0	1	1	0	GNR
98	Serratia marcescens	0	40	40	0	0	0	Medium	Low	Low	0	1	1	0	GNR
98	Aerococcus urinae	0	40	40	0	0	0	Medium	Low	Low	0	1	1	0	GPC
98	Citrobacter koseri	0	40	40	0	0	0	Medium	Low	Low	0	1	1	0	GNR
98	Stenotrophomonas maltophilia	0	40	40	0	0	0	Medium	Low	Low	0	1	1	0	GNR
98	Clostridium perfringens	0	40	40	0	0	0	Medium	Low	Low	0	1	1	0	GPR
98	C. novyi A/B_C. septicum_H. histolytica_P. sordellii group	0	40	40	0	0	0	Medium	Low	Low	0	1	1	0	GPR
98	acinetobacter baumannii	0	40	40	0	0	0	Medium	Low	Low	0	1	1	0	GNR
98	citrobacter freundii	0	40	40	0	0	0	Medium	Low	Low	0	1	1	0	GNR
99	Enterobacter cloacae	0	40	40	0	0	0	Low	Absent	Absent	1	0	0	0	GNR
99	Enterococcus faecium	0	40	40	0	0	0	Low	Absent	Absent	1	0	0	0	GPC
99	Escherichia coli	0	40	40	0	0	0	Low	Absent	Absent	1	0	0	0	GNR
99	Staphylococcus aureus	0	40	40	0	0	0	Low	Absent	Absent	1	0	0	0	GPC
99	Pseudomonas aeruginosa	0	40	40	0	0	0	Low	Absent	Absent	1	0	0	0	GNR
99	Streptococcus agalactiae	0	40	40	0	0	0	Low	Absent	Absent	1	0	0	0	GPC
99	Enterococcus faecalis	0	40	40	0	0	0	Low	Absent	Absent	1	0	0	0	GPC
99	Proteus mirabilis	0	40	40	0	0	0	Low	Absent	Absent	1	0	0	0	GNR
99	Morganella morganii	0	40	40	0	0	0	Low	Absent	Absent	1	0	0	0	GNR
99	Proteus vulgaris	0	40	40	0	0	0	Low	Absent	Absent	1	0	0	0	GNR
99	Viridans streptococci	0	40	40	0	0	0	Low	Absent	Absent	1	0	0	0	GPC
99	Bacteroides fragilis	0	40	40	0	0	0	Low	Absent	Absent	1	0	0	0	GNR
99	citrobacter koseri	0	40	40	0	0	0	Low	Absent	Absent	1	0	0	0	GNR
99	Klebsiella oxytoca	0	40	40	0	0	0	Low	Absent	Absent	1	0	0	0	GNR
99	Staphylococcus lugdunensis	1	28.3	26.96	0	0	0	Low	Absent	Absent	1	0	0	1	GPC
99	Peptostreptococcus anaerobius	0	40	40	0	0	0	Low	Absent	Absent	1	0	0	0	GPR
99	Klebsiella pneumoniae	0	40	40	0	0	0	Low	Absent	Absent	1	0	0	0	GNR
99	Serratia marcescens	0	40	40	0	0	0	Low	Absent	Absent	1	0	0	0	GNR
99	Aerococcus urinae	0	40	40	0	0	0	Low	Absent	Absent	1	0	0	0	GPC
99	Citrobacter koseri	0	40	40	0	0	0	Low	Absent	Absent	1	0	0	0	GNR
99	Stenotrophomonas maltophilia	0	40	40	0	0	0	Low	Absent	Absent	1	0	0	0	GNR
99	Clostridium perfringens	0	40	40	0	0	0	Low	Absent	Absent	1	0	0	0	GPR
99	C. novyi A/B_C. septicum_H. histolytica_P. sordellii group	0	40	40	0	0	0	Low	Absent	Absent	1	0	0	0	GPR
99	acinetobacter baumannii	0	40	40	0	0	0	Low	Absent	Absent	1	0	0	0	GNR
99	citrobacter freundii	0	40	40	0	0	0	Low	Absent	Absent	1	0	0	0	GNR
100	Enterobacter cloacae	0	40	40	0	0	0	High	Absent	Absent	3	0	0	0	GNR
100	Enterococcus faecium	0	40	40	0	0	0	High	Absent	Absent	3	0	0	0	GPC
100	Escherichia coli	0	40	40	0	0	0	High	Absent	Absent	3	0	0	0	GNR
100	Staphylococcus aureus	1	31.3	29.75	1	0	0	High	Absent	Absent	3	0	0	1	GPC
100	Pseudomonas aeruginosa	0	40	40	0	0	0	High	Absent	Absent	3	0	0	0	GNR
100	Streptococcus agalactiae	0	40	40	0	0	0	High	Absent	Absent	3	0	0	0	GPC
100	Enterococcus faecalis	0	40	40	0	0	0	High	Absent	Absent	3	0	0	0	GPC
100	Proteus mirabilis	0	40	40	0	0	0	High	Absent	Absent	3	0	0	0	GNR
100	Morganella morganii	0	40	40	0	0	0	High	Absent	Absent	3	0	0	0	GNR
100	Proteus vulgaris	0	40	40	0	0	0	High	Absent	Absent	3	0	0	0	GNR
100	Viridans streptococci	0	40	40	0	0	0	High	Absent	Absent	3	0	0	0	GPC
100	Bacteroides fragilis	0	40	40	0	0	0	High	Absent	Absent	3	0	0	0	GNR
100	citrobacter koseri	0	40	40	0	0	0	High	Absent	Absent	3	0	0	0	GNR
100	Klebsiella oxytoca	0	40	40	0	0	0	High	Absent	Absent	3	0	0	0	GNR
100	Staphylococcus lugdunensis	0	40	40	0	0	0	High	Absent	Absent	3	0	0	0	GPC
100	Peptostreptococcus anaerobius	0	40	40	0	0	0	High	Absent	Absent	3	0	0	0	GPR
100	Klebsiella pneumoniae	0	40	40	0	0	0	High	Absent	Absent	3	0	0	0	GNR
100	Serratia marcescens	0	40	40	0	0	0	High	Absent	Absent	3	0	0	0	GNR
100	Aerococcus urinae	0	40	40	0	0	0	High	Absent	Absent	3	0	0	0	GPC
100	Citrobacter koseri	0	40	40	0	0	0	High	Absent	Absent	3	0	0	0	GNR
100	Stenotrophomonas maltophilia	0	40	40	0	0	0	High	Absent	Absent	3	0	0	0	GNR
100	Clostridium perfringens	0	40	40	0	0	0	High	Absent	Absent	3	0	0	0	GPR
100	C. novyi A/B_C. septicum_H. histolytica_P. sordellii group	0	40	40	0	0	0	High	Absent	Absent	3	0	0	0	GPR
100	acinetobacter baumannii	0	40	40	0	0	0	High	Absent	Absent	3	0	0	0	GNR
100	citrobacter freundii	0	40	40	0	0	0	High	Absent	Absent	3	0	0	0	GNR
101	Enterobacter cloacae	0	40	40	0	0	0	Absent	High	Absent	0	3	0	0	GNR
101	Enterococcus faecium	0	40	40	0	0	0	Absent	High	Absent	0	3	0	0	GPC
101	Escherichia coli	0	40	40	0	0	0	Absent	High	Absent	0	3	0	0	GNR
101	Staphylococcus aureus	0	40	40	0	0	0	Absent	High	Absent	0	3	0	0	GPC
101	Pseudomonas aeruginosa	1	16.7	14.25	0	1	0	Absent	High	Absent	0	3	0	1	GNR
101	Streptococcus agalactiae	0	40	40	0	0	0	Absent	High	Absent	0	3	0	0	GPC
101	Enterococcus faecalis	1	18.7	14.25	0	1	0	Absent	High	Absent	0	3	0	0	GPC
101	Proteus mirabilis	0	40	40	0	0	0	Absent	High	Absent	0	3	0	0	GNR
101	Morganella morganii	0	40	40	0	0	0	Absent	High	Absent	0	3	0	0	GNR
101	Proteus vulgaris	0	40	40	0	0	0	Absent	High	Absent	0	3	0	0	GNR
101	Viridans streptococci	0	40	40	0	0	0	Absent	High	Absent	0	3	0	0	GPC
101	Bacteroides fragilis	0	40	40	0	0	0	Absent	High	Absent	0	3	0	0	GNR
101	citrobacter koseri	0	40	40	0	0	0	Absent	High	Absent	0	3	0	0	GNR
101	Klebsiella oxytoca	0	40	40	0	0	0	Absent	High	Absent	0	3	0	0	GNR
101	Staphylococcus lugdunensis	1	24.5	14.25	0	1	0	Absent	High	Absent	0	3	0	0	GPC
101	Peptostreptococcus anaerobius	0	40	40	0	0	0	Absent	High	Absent	0	3	0	0	GPR
101	Klebsiella pneumoniae	0	40	40	0	0	0	Absent	High	Absent	0	3	0	0	GNR
101	Serratia marcescens	0	40	40	0	0	0	Absent	High	Absent	0	3	0	0	GNR
101	Aerococcus urinae	0	40	40	0	0	0	Absent	High	Absent	0	3	0	0	GPC
101	Citrobacter koseri	0	40	40	0	0	0	Absent	High	Absent	0	3	0	0	GNR
101	Stenotrophomonas maltophilia	0	40	40	0	0	0	Absent	High	Absent	0	3	0	0	GNR
101	Clostridium perfringens	0	40	40	0	0	0	Absent	High	Absent	0	3	0	0	GPR
101	C. novyi A/B_C. septicum_H. histolytica_P. sordellii group	0	40	40	0	0	0	Absent	High	Absent	0	3	0	0	GPR
101	acinetobacter baumannii	0	40	40	0	0	0	Absent	High	Absent	0	3	0	0	GNR
101	citrobacter freundii	0	40	40	0	0	0	Absent	High	Absent	0	3	0	0	GNR
103	Enterobacter cloacae	0	40	40	0	0	0	High	Absent	Absent	3	0	0	0	GNR
103	Enterococcus faecium	0	40	40	0	0	0	High	Absent	Absent	3	0	0	0	GPC
103	Escherichia coli	0	40	40	0	0	0	High	Absent	Absent	3	0	0	0	GNR
103	Staphylococcus aureus	1	16.9	14.33	1	0	0	High	Absent	Absent	3	0	0	1	GPC
103	Pseudomonas aeruginosa	0	40	40	0	0	0	High	Absent	Absent	3	0	0	0	GNR
103	Streptococcus agalactiae	0	40	40	0	0	0	High	Absent	Absent	3	0	0	0	GPC
103	Enterococcus faecalis	0	40	40	0	0	0	High	Absent	Absent	3	0	0	0	GPC
103	Proteus mirabilis	0	40	40	0	0	0	High	Absent	Absent	3	0	0	0	GNR
103	Morganella morganii	0	40	40	0	0	0	High	Absent	Absent	3	0	0	0	GNR
103	Proteus vulgaris	0	40	40	0	0	0	High	Absent	Absent	3	0	0	0	GNR
103	Viridans streptococci	0	40	40	0	0	0	High	Absent	Absent	3	0	0	0	GPC
103	Bacteroides fragilis	0	40	40	0	0	0	High	Absent	Absent	3	0	0	0	GNR
103	citrobacter koseri	0	40	40	0	0	0	High	Absent	Absent	3	0	0	0	GNR
103	Klebsiella oxytoca	0	40	40	0	0	0	High	Absent	Absent	3	0	0	0	GNR
103	Staphylococcus lugdunensis	0	40	40	0	0	0	High	Absent	Absent	3	0	0	0	GPC
103	Peptostreptococcus anaerobius	0	40	40	0	0	0	High	Absent	Absent	3	0	0	0	GPR
103	Klebsiella pneumoniae	0	40	40	0	0	0	High	Absent	Absent	3	0	0	0	GNR
103	Serratia marcescens	0	40	40	0	0	0	High	Absent	Absent	3	0	0	0	GNR
103	Aerococcus urinae	0	40	40	0	0	0	High	Absent	Absent	3	0	0	0	GPC
103	Citrobacter koseri	0	40	40	0	0	0	High	Absent	Absent	3	0	0	0	GNR
103	Stenotrophomonas maltophilia	0	40	40	0	0	0	High	Absent	Absent	3	0	0	0	GNR
103	Clostridium perfringens	0	40	40	0	0	0	High	Absent	Absent	3	0	0	0	GPR
103	C. novyi A/B_C. septicum_H. histolytica_P. sordellii group	0	40	40	0	0	0	High	Absent	Absent	3	0	0	0	GPR
103	acinetobacter baumannii	0	40	40	0	0	0	High	Absent	Absent	3	0	0	0	GNR
103	citrobacter freundii	0	40	40	0	0	0	High	Absent	Absent	3	0	0	0	GNR
104	Enterobacter cloacae	0	40	40	0	0	0	Absent	Absent	High	0	0	3	0	GNR
104	Enterococcus faecium	0	40	40	0	0	0	Absent	Absent	High	0	0	3	0	GPC
104	Escherichia coli	0	40	40	0	0	0	Absent	Absent	High	0	0	3	0	GNR
104	Staphylococcus aureus	1	30.6	14.25	0	0	1	Absent	Absent	High	0	0	3	1	GPC
104	Pseudomonas aeruginosa	1	17.3	14.25	0	0	1	Absent	Absent	High	0	0	3	1	GNR
104	Streptococcus agalactiae	1	30.4	14.25	0	0	1	Absent	Absent	High	0	0	3	0	GPC
104	Enterococcus faecalis	1	30.9	14.25	0	0	1	Absent	Absent	High	0	0	3	0	GPC
104	Proteus mirabilis	0	40	40	0	0	0	Absent	Absent	High	0	0	3	0	GNR
104	Morganella morganii	0	40	40	0	0	0	Absent	Absent	High	0	0	3	0	GNR
104	Proteus vulgaris	0	40	40	0	0	0	Absent	Absent	High	0	0	3	0	GNR
104	Viridans streptococci	0	40	40	0	0	0	Absent	Absent	High	0	0	3	0	GPC
104	Bacteroides fragilis	0	40	40	0	0	0	Absent	Absent	High	0	0	3	0	GNR
104	citrobacter koseri	0	40	40	0	0	0	Absent	Absent	High	0	0	3	0	GNR
104	Klebsiella oxytoca	1	18.7	14.25	0	0	1	Absent	Absent	High	0	0	3	0	GNR
104	Staphylococcus lugdunensis	0	40	40	0	0	0	Absent	Absent	High	0	0	3	0	GPC
104	Peptostreptococcus anaerobius	0	40	40	0	0	0	Absent	Absent	High	0	0	3	0	GPR
104	Klebsiella pneumoniae	0	40	40	0	0	0	Absent	Absent	High	0	0	3	0	GNR
104	Serratia marcescens	0	40	40	0	0	0	Absent	Absent	High	0	0	3	0	GNR
104	Aerococcus urinae	0	40	40	0	0	0	Absent	Absent	High	0	0	3	0	GPC
104	Citrobacter koseri	0	40	40	0	0	0	Absent	Absent	High	0	0	3	0	GNR
104	Stenotrophomonas maltophilia	1	25	14.25	0	0	1	Absent	Absent	High	0	0	3	0	GNR
104	Clostridium perfringens	0	40	40	0	0	0	Absent	Absent	High	0	0	3	0	GPR
104	C. novyi A/B_C. septicum_H. histolytica_P. sordellii group	0	40	40	0	0	0	Absent	Absent	High	0	0	3	0	GPR
104	acinetobacter baumannii	0	40	40	0	0	0	Absent	Absent	High	0	0	3	0	GNR
104	citrobacter freundii	0	40	40	0	0	0	Absent	Absent	High	0	0	3	0	GNR
105	Enterobacter cloacae	0	40	40	0	0	0	High	Absent	Absent	3	0	0	0	GNR
105	Enterococcus faecium	0	40	40	0	0	0	High	Absent	Absent	3	0	0	0	GPC
105	Escherichia coli	0	40	40	0	0	0	High	Absent	Absent	3	0	0	0	GNR
105	Staphylococcus aureus	0	40	40	0	0	0	High	Absent	Absent	3	0	0	0	GPC
105	Pseudomonas aeruginosa	0	40	40	0	0	0	High	Absent	Absent	3	0	0	0	GNR
105	Streptococcus agalactiae	0	40	40	0	0	0	High	Absent	Absent	3	0	0	0	GPC
105	Enterococcus faecalis	1	25.9	24.4	1	0	0	High	Absent	Absent	3	0	0	0	GPC
105	Proteus mirabilis	0	40	40	0	0	0	High	Absent	Absent	3	0	0	0	GNR
105	Morganella morganii	0	40	40	0	0	0	High	Absent	Absent	3	0	0	0	GNR
105	Proteus vulgaris	0	40	40	0	0	0	High	Absent	Absent	3	0	0	0	GNR
105	Viridans streptococci	0	40	40	0	0	0	High	Absent	Absent	3	0	0	0	GPC
105	Bacteroides fragilis	0	40	40	0	0	0	High	Absent	Absent	3	0	0	0	GNR
105	citrobacter koseri	0	40	40	0	0	0	High	Absent	Absent	3	0	0	0	GNR
105	Klebsiella oxytoca	0	40	40	0	0	0	High	Absent	Absent	3	0	0	0	GNR
105	Staphylococcus lugdunensis	1	29.6	24.4	1	0	0	High	Absent	Absent	3	0	0	0	GPC
105	Peptostreptococcus anaerobius	0	40	40	0	0	0	High	Absent	Absent	3	0	0	0	GPR
105	Klebsiella pneumoniae	0	40	40	0	0	0	High	Absent	Absent	3	0	0	0	GNR
105	Serratia marcescens	0	40	40	0	0	0	High	Absent	Absent	3	0	0	0	GNR
105	Aerococcus urinae	0	40	40	0	0	0	High	Absent	Absent	3	0	0	0	GPC
105	Citrobacter koseri	0	40	40	0	0	0	High	Absent	Absent	3	0	0	0	GNR
105	Stenotrophomonas maltophilia	0	40	40	0	0	0	High	Absent	Absent	3	0	0	0	GNR
105	Clostridium perfringens	0	40	40	0	0	0	High	Absent	Absent	3	0	0	0	GPR
105	C. novyi A/B_C. septicum_H. histolytica_P. sordellii group	0	40	40	0	0	0	High	Absent	Absent	3	0	0	0	GPR
105	acinetobacter baumannii	0	40	40	0	0	0	High	Absent	Absent	3	0	0	0	GNR
105	citrobacter freundii	0	40	40	0	0	0	High	Absent	Absent	3	0	0	0	GNR
106	Enterobacter cloacae	0	40	40	0	0	0	Absent	High	Absent	0	3	0	0	GNR
106	Enterococcus faecium	0	40	40	0	0	0	Absent	High	Absent	0	3	0	0	GPC
106	Escherichia coli	0	40	40	0	0	0	Absent	High	Absent	0	3	0	0	GNR
106	Staphylococcus aureus	1	32.3	15.97	0	1	0	Absent	High	Absent	0	3	0	0	GPC
106	Pseudomonas aeruginosa	0	40	40	0	0	0	Absent	High	Absent	0	3	0	0	GNR
106	Streptococcus agalactiae	0	40	40	0	0	0	Absent	High	Absent	0	3	0	0	GPC
106	Enterococcus faecalis	0	40	40	0	0	0	Absent	High	Absent	0	3	0	0	GPC
106	Proteus mirabilis	0	40	40	0	0	0	Absent	High	Absent	0	3	0	0	GNR
106	Morganella morganii	0	40	40	0	0	0	Absent	High	Absent	0	3	0	0	GNR
106	Proteus vulgaris	0	40	40	0	0	0	Absent	High	Absent	0	3	0	0	GNR
106	Viridans streptococci	0	40	40	0	0	0	Absent	High	Absent	0	3	0	0	GPC
106	Bacteroides fragilis	0	40	40	0	0	0	Absent	High	Absent	0	3	0	0	GNR
106	citrobacter koseri	0	40	40	0	0	0	Absent	High	Absent	0	3	0	0	GNR
106	Klebsiella oxytoca	0	40	40	0	0	0	Absent	High	Absent	0	3	0	0	GNR
106	Staphylococcus lugdunensis	1	32	15.97	0	1	0	Absent	High	Absent	0	3	0	0	GPC
106	Peptostreptococcus anaerobius	0	40	40	0	0	0	Absent	High	Absent	0	3	0	0	GPR
106	Klebsiella pneumoniae	0	40	40	0	0	0	Absent	High	Absent	0	3	0	0	GNR
106	Serratia marcescens	0	40	40	0	0	0	Absent	High	Absent	0	3	0	0	GNR
106	Aerococcus urinae	0	40	40	0	0	0	Absent	High	Absent	0	3	0	0	GPC
106	Citrobacter koseri	0	40	40	0	0	0	Absent	High	Absent	0	3	0	0	GNR
106	Stenotrophomonas maltophilia	0	40	40	0	0	0	Absent	High	Absent	0	3	0	0	GNR
106	Clostridium perfringens	0	40	40	0	0	0	Absent	High	Absent	0	3	0	0	GPR
106	C. novyi A/B_C. septicum_H. histolytica_P. sordellii group	0	40	40	0	0	0	Absent	High	Absent	0	3	0	0	GPR
106	acinetobacter baumannii	0	40	40	0	0	0	Absent	High	Absent	0	3	0	0	GNR
106	citrobacter freundii	0	40	40	0	0	0	Absent	High	Absent	0	3	0	0	GNR
107	Enterobacter cloacae	0	40	40	0	0	0	High	Absent	Absent	3	0	0	0	GNR
107	Enterococcus faecium	0	40	40	0	0	0	High	Absent	Absent	3	0	0	0	GPC
107	Escherichia coli	0	40	40	0	0	0	High	Absent	Absent	3	0	0	0	GNR
107	Staphylococcus aureus	1	16.1	13.67	1	0	0	High	Absent	Absent	3	0	0	1	GPC
107	Pseudomonas aeruginosa	0	40	40	0	0	0	High	Absent	Absent	3	0	0	0	GNR
107	Streptococcus agalactiae	0	40	40	0	0	0	High	Absent	Absent	3	0	0	0	GPC
107	Enterococcus faecalis	0	40	40	0	0	0	High	Absent	Absent	3	0	0	0	GPC
107	Proteus mirabilis	0	40	40	0	0	0	High	Absent	Absent	3	0	0	0	GNR
107	Morganella morganii	0	40	40	0	0	0	High	Absent	Absent	3	0	0	0	GNR
107	Proteus vulgaris	0	40	40	0	0	0	High	Absent	Absent	3	0	0	0	GNR
107	Viridans streptococci	0	40	40	0	0	0	High	Absent	Absent	3	0	0	0	GPC
107	Bacteroides fragilis	0	40	40	0	0	0	High	Absent	Absent	3	0	0	0	GNR
107	citrobacter koseri	0	40	40	0	0	0	High	Absent	Absent	3	0	0	0	GNR
107	Klebsiella oxytoca	0	40	40	0	0	0	High	Absent	Absent	3	0	0	0	GNR
107	Staphylococcus lugdunensis	0	40	40	0	0	0	High	Absent	Absent	3	0	0	0	GPC
107	Peptostreptococcus anaerobius	0	40	40	0	0	0	High	Absent	Absent	3	0	0	0	GPR
107	Klebsiella pneumoniae	0	40	40	0	0	0	High	Absent	Absent	3	0	0	0	GNR
107	Serratia marcescens	0	40	40	0	0	0	High	Absent	Absent	3	0	0	0	GNR
107	Aerococcus urinae	0	40	40	0	0	0	High	Absent	Absent	3	0	0	0	GPC
107	Citrobacter koseri	0	40	40	0	0	0	High	Absent	Absent	3	0	0	0	GNR
107	Stenotrophomonas maltophilia	0	40	40	0	0	0	High	Absent	Absent	3	0	0	0	GNR
107	Clostridium perfringens	0	40	40	0	0	0	High	Absent	Absent	3	0	0	0	GPR
107	C. novyi A/B_C. septicum_H. histolytica_P. sordellii group	0	40	40	0	0	0	High	Absent	Absent	3	0	0	0	GPR
107	acinetobacter baumannii	0	40	40	0	0	0	High	Absent	Absent	3	0	0	0	GNR
107	citrobacter freundii	0	40	40	0	0	0	High	Absent	Absent	3	0	0	0	GNR
